# Supplementary material for: An osteocalcin-deficient mouse strain without endocrine abnormalities
Source: PLoS Genet. 2020 May 28;16(5):e1008361. doi: 10.1371/journal.pgen.1008361 (PMC7255615; doi:10.1371/journal.pgen.1008361)
Supplement: S4 Table — This table includes adjusted p values (controlling for multiple hypothesis testing) for all transcripts regardless of FPKM. (XLS) [file pgen.1008361.s005.xls]

## Sheet: KO_vs_WT_results_DESeq2_remove_
	Row.names	x	baseMean	log2FoldChange	lfcSE	stat	pvalue	padj
14857	ENSMUSG00000067017	Gm3608	521.999	4.08299	0.332934	12.2637	1.42e-34	3.22e-30
15805	ENSMUSG00000074483	Bglap	13222.5	-3.74155	0.347392	-10.7704	4.75e-27	5.38e-23
5642	ENSMUSG00000028081	Rps3a1	3415.22	-2.0986	0.266457	-7.87592	3.38e-15	2.56e-11
15060	ENSMUSG00000068877	Selenbp2	32.352	5.77689	0.928055	6.22473	4.82e-10	2.42e-06
15778	ENSMUSG00000074340	Ovgp1	254.721	2.02695	0.326466	6.20875	5.34e-10	2.42e-06
19502	ENSMUSG00000091383	Hist1h2al	122.252	7.69334	1.35801	5.66514	1.47e-08	5.55e-05
12581	ENSMUSG00000050936	Gm42743	32.4091	4.54743	0.840374	5.4112	6.26e-08	0.000202775
10465	ENSMUSG00000040809	Chil3	4835.96	-2.23573	0.425268	-5.25724	1.46e-07	0.000414454
15807	ENSMUSG00000074489	Bglap3	3298.15	3.02125	0.579948	5.20952	1.89e-07	0.000476968
11012	ENSMUSG00000042784	Muc1	47.6497	-1.97503	0.391465	-5.04523	4.53e-07	0.00102705
23274	ENSMUSG00000106508	4933425M03Rik	106.594	2.18041	0.461995	4.71954	2.36e-06	0.00487209
16105	ENSMUSG00000076564	Igkv12-46	116.166	-2.03362	0.435611	-4.66844	3.04e-06	0.00573442
13163	ENSMUSG00000054510	Gm14461	5.24982	-5.63626	1.23168	-4.57607	4.74e-06	0.00826344
21154	ENSMUSG00000098931	Mir8099-2	6.64737	5.93383	1.31058	4.52762	5.97e-06	0.00966057
3597	ENSMUSG00000023236	Scg5	43.6538	1.89465	0.420735	4.50318	6.69e-06	0.00969773
15055	ENSMUSG00000068855	Hist2h2ac	18.5485	-3.51348	0.781034	-4.4985	6.84e-06	0.00969773
12749	ENSMUSG00000051906	Cd209f	109.149	1.97725	0.442296	4.47042	7.81e-06	0.0104119
5655	ENSMUSG00000028104	Polr3gl	1515.53	1.18769	0.272359	4.36075	1.3e-05	0.0154677
22363	ENSMUSG00000103993	Gm38030	8.15458	6.21804	1.42528	4.36269	1.28e-05	0.0154677
14753	ENSMUSG00000066107	Gm12666	10.8011	5.68189	1.31864	4.30889	1.64e-05	0.0186005
1648	ENSMUSG00000017861	Mybl2	305.54	-1.04741	0.244298	-4.28743	1.81e-05	0.0195148
18060	ENSMUSG00000085584	Rgag1	5.77886	5.73821	1.37032	4.1875	2.82e-05	0.0290669
6749	ENSMUSG00000030302	Atp2b2	55.8655	1.57755	0.380889	4.14175	3.45e-05	0.0339765
1933	ENSMUSG00000019876	Pkib	172.021	-1.10327	0.270926	-4.0722	4.66e-05	0.0422361
4935	ENSMUSG00000026622	Nek2	269.75	-1.26107	0.309584	-4.07342	4.63e-05	0.0422361
20010	ENSMUSG00000094685	Gm5900	43.1206	1.39393	0.348595	3.99871	6.37e-05	0.0555391
9298	ENSMUSG00000037408	Cnnm4	551.333	1.00235	0.25621	3.9122	9.15e-05	0.0751077
22914	ENSMUSG00000105562	Gm43287	9.37808	3.51051	0.898103	3.9088	9.28e-05	0.0751077
855	ENSMUSG00000006235	Epor	567.104	-1.58162	0.406459	-3.89121	9.97e-05	0.0779825
1488	ENSMUSG00000015970	Chdh	94.1591	-1.30612	0.33793	-3.86505	0.000111065	0.0839392
3217	ENSMUSG00000022422	Dscc1	93.3834	-1.70569	0.443519	-3.8458	0.000120158	0.0878823
9956	ENSMUSG00000039232	Stx11	1054.7	-1.53645	0.402197	-3.82015	0.000133369	0.0889376
11689	ENSMUSG00000046295	Ankle1	345.719	-1.81236	0.473886	-3.82446	0.00013106	0.0889376
12610	ENSMUSG00000051076	Vtcn1	6.89443	5.96736	1.55933	3.82687	0.000129784	0.0889376
13109	ENSMUSG00000054191	Klf1	916.481	-2.06318	0.545193	-3.7843	0.00015414	0.0990795
22651	ENSMUSG00000104822	Gm42967	42.6508	1.25976	0.333339	3.77922	0.000157318	0.0990795
20270	ENSMUSG00000096594	Igkv8-19	53.5672	-2.39308	0.646273	-3.7029	0.000213149	0.130614
8143	ENSMUSG00000033526	Ppip5k1	2542.13	0.747494	0.202419	3.69282	0.000221785	0.13233
14295	ENSMUSG00000062611	Rps3a2	316.512	1.72965	0.471938	3.66499	0.000247349	0.136784
16106	ENSMUSG00000076569	Igkv5-39	136.937	-2.63418	0.717304	-3.67234	0.000240342	0.136784
20163	ENSMUSG00000095771	Igkv14-111	83.0374	-1.48141	0.403638	-3.67013	0.000242426	0.136784
23588	ENSMUSG00000107436	Gm44416	23.9947	1.70146	0.475125	3.58107	0.000342189	0.184725
4149	ENSMUSG00000024903	Lao1	7.88223	3.19709	0.897071	3.56392	0.000365353	0.192643
779	ENSMUSG00000005640	Insrr	8.47912	-4.20994	1.18402	-3.55562	0.000377089	0.194312
16088	ENSMUSG00000076534	Igkv12-89	43.9047	-2.26099	0.64338	-3.51423	0.000441026	0.222209
10716	ENSMUSG00000041750	Cd1d2	93.23	1.64944	0.476155	3.46409	0.000532021	0.258747
18888	ENSMUSG00000087610	Gm16253	51.5438	1.10889	0.320838	3.45623	0.000547782	0.258747
19975	ENSMUSG00000094433	Igkv5-43	40.6206	-2.87397	0.831195	-3.45763	0.000544945	0.258747
16456	ENSMUSG00000079168	Cd209g	33.563	1.97777	0.575623	3.43588	0.00059063	0.273293
10745	ENSMUSG00000041842	Fhdc1	350.905	-1.47226	0.429593	-3.42711	0.000610035	0.276626
19813	ENSMUSG00000093507	Gm20627	20.3038	2.01711	0.592904	3.40208	0.000668754	0.297307
8744	ENSMUSG00000035472	Slc25a21	146.094	-1.37184	0.406311	-3.37632	0.000734621	0.314265
14362	ENSMUSG00000063130	Calml3	6.88352	-2.54275	0.751997	-3.38133	0.000721368	0.314265
9790	ENSMUSG00000038760	Trhr	17.0849	2.32425	0.692194	3.3578	0.000785647	0.318089
20039	ENSMUSG00000094872	Igkv9-120	93.2803	-1.97457	0.587538	-3.36075	0.000777321	0.318089
20500	ENSMUSG00000097204	Gm17690	158.327	0.988547	0.294381	3.35805	0.000784933	0.318089
25538	ENSMUSG00000113621	AC121804.3	4.11178	-3.68222	1.09895	-3.35066	0.000806179	0.320675
8942	ENSMUSG00000036223	Ska1	213.201	-1.11463	0.333138	-3.34584	0.000820342	0.320683
887	ENSMUSG00000006398	Cdc20	720.62	-1.93974	0.581701	-3.3346	0.000854207	0.328262
2750	ENSMUSG00000021485	Mxd3	325.278	-1.24219	0.373955	-3.32176	0.000894502	0.336151
6440	ENSMUSG00000029596	Sdsl	68.4995	-1.74081	0.525975	-3.30968	0.00093404	0.336151
16114	ENSMUSG00000076586	Igkv8-21	40.9489	-1.90115	0.574106	-3.31149	0.000928002	0.336151
23425	ENSMUSG00000106951	5930430L01Rik	783.683	0.787612	0.23757	3.31528	0.000915524	0.336151
25318	ENSMUSG00000112907	AC164623.1	120.32	1.009	0.306244	3.29475	0.000985103	0.348988
1490	ENSMUSG00000015980	Lrrc27	259.368	0.854534	0.259885	3.28813	0.00100857	0.351803
3435	ENSMUSG00000022821	Hgd	9.41415	2.27129	0.696887	3.2592	0.00111728	0.383819
12483	ENSMUSG00000050368	Hoxd10	12.256	-2.2276	0.687174	-3.24169	0.00118823	0.399975
15780	ENSMUSG00000074344	Tmigd3	13.966	-2.02729	0.626538	-3.23571	0.00121341	0.399975
22120	ENSMUSG00000103317	Gm38359	206.703	0.852089	0.263412	3.23481	0.00121723	0.399975
7899	ENSMUSG00000032656	2019-03-03	319.773	-1.13706	0.35304	-3.22076	0.00127852	0.414015
11773	ENSMUSG00000046709	Mapk10	9.23873	2.43071	0.756508	3.21306	0.00131328	0.414015
18446	ENSMUSG00000086554	9530034E10Rik	27.9133	1.18445	0.368674	3.21274	0.00131474	0.414015
153	ENSMUSG00000001039	B9d1	191.213	0.792436	0.247149	3.20631	0.00134447	0.417579
21984	ENSMUSG00000102937	Gm38116	34.1652	1.34168	0.420274	3.19239	0.00141102	0.432324
8242	ENSMUSG00000033900	Map9	132.965	0.767275	0.24103	3.18331	0.001456	0.44016
11018	ENSMUSG00000042800	Spata46	3.79976	5.1504	1.62186	3.17561	0.00149521	0.446065
9885	ENSMUSG00000039057	Myo16	9.03273	2.36621	0.747293	3.16638	0.00154349	0.454487
5608	ENSMUSG00000028028	Alpk1	721.86	1.55288	0.493492	3.14672	0.00165115	0.479954
6505	ENSMUSG00000029722	Agfg2	688.283	-1.16345	0.371848	-3.12884	0.00175495	0.503671
8561	ENSMUSG00000034881	Tbxa2r	283.8	-1.36013	0.437643	-3.10785	0.00188452	0.51997
15925	ENSMUSG00000075014	Gm10800	146.594	1.40836	0.452044	3.11553	0.00183612	0.51997
24792	ENSMUSG00000111158	CT025619.4	64.1096	1.35074	0.434492	3.10878	0.00187863	0.51997
25633	ENSMUSG00000113898	AC166827.2	13.804	2.07722	0.669016	3.10489	0.00190348	0.51997
1711	ENSMUSG00000018451	6330403K07Rik	46.8872	1.67159	0.539845	3.09642	0.00195875	0.522633
20146	ENSMUSG00000095651	Gm21817	10.1485	2.89179	0.933941	3.09633	0.00195933	0.522633
772	ENSMUSG00000005583	Mef2c	31088.8	0.775008	0.25285	3.06509	0.00217603	0.538003
2760	ENSMUSG00000021499	Catsper3	11.9523	2.67596	0.874241	3.06089	0.00220678	0.538003
5434	ENSMUSG00000027641	Rbl1	742.826	-0.999889	0.32559	-3.07101	0.00213338	0.538003
6422	ENSMUSG00000029556	Hnf1a	8.51215	2.11485	0.688249	3.0728	0.00212064	0.538003
11376	ENSMUSG00000044667	Plppr4	28.698	1.21962	0.398356	3.06162	0.0022014	0.538003
20795	ENSMUSG00000097715	Gpr137b-ps	865.339	-1.0798	0.350761	-3.07846	0.00208072	0.538003
21185	ENSMUSG00000099145	Mir8116	67.073	-1.19122	0.388889	-3.06313	0.00219035	0.538003
21626	ENSMUSG00000101716	Gm12057	12.2158	1.84956	0.602313	3.07077	0.0021351	0.538003
20166	ENSMUSG00000095794	Igkv6-17	69.3913	-1.4906	0.48802	-3.05439	0.00225522	0.543965
24230	ENSMUSG00000109363	Gm44668	56.1246	1.54071	0.505558	3.04755	0.00230716	0.550634
4694	ENSMUSG00000026126	Ptpn18	545.178	-0.842778	0.277144	-3.04094	0.00235842	0.551263
13290	ENSMUSG00000055305	Zfp93	317.837	0.922531	0.303313	3.04152	0.00235388	0.551263
9199	ENSMUSG00000037124	Trim58	141.924	-1.79545	0.592852	-3.0285	0.00245775	0.561372
22903	ENSMUSG00000105541	Gm43136	38.8437	0.977112	0.322877	3.02627	0.00247595	0.561372
23625	ENSMUSG00000107559	Gm44193	27.901	1.63863	0.540712	3.03051	0.00244143	0.561372
9068	ENSMUSG00000036718	Micall2	241.822	-0.977259	0.324235	-3.01405	0.00257788	0.578696
1413	ENSMUSG00000015396	Cd83	425.698	-1.47022	0.490456	-2.99765	0.00272072	0.593142
5785	ENSMUSG00000028391	Wdr31	130.284	1.03568	0.346169	2.99184	0.00277304	0.593142
7759	ENSMUSG00000032387	Rbpms2	961.251	-1.31804	0.440405	-2.99278	0.00276448	0.593142
13324	ENSMUSG00000055546	Timd4	132.327	-1.08542	0.362348	-2.99551	0.00273984	0.593142
23001	ENSMUSG00000105791	Gm43341	4.26389	5.29942	1.76786	2.99764	0.00272078	0.593142
22590	ENSMUSG00000104639	Gm42939	72.1447	1.16139	0.389158	2.98436	0.00284168	0.602145
21670	ENSMUSG00000101951	Gm28721	5.99502	2.8547	0.959113	2.97639	0.0029166	0.61129
23044	ENSMUSG00000105906	Iglc1	1046.28	-0.832087	0.279957	-2.9722	0.00295673	0.61129
23789	ENSMUSG00000108081	Gm44026	5.4082	3.66802	1.2345	2.97127	0.00296572	0.61129
1052	ENSMUSG00000008730	Hipk1	3828.03	0.479053	0.163424	2.93134	0.00337498	0.672422
2325	ENSMUSG00000020649	Rrm2	3662.68	-1.41687	0.483841	-2.92838	0.00340734	0.672422
15009	ENSMUSG00000068396	Rpl34-ps1	36.9422	1.35722	0.463271	2.92964	0.00339356	0.672422
20240	ENSMUSG00000096410	Ighv1-19	37.7053	-2.30908	0.788499	-2.92846	0.00340648	0.672422
23022	ENSMUSG00000105851	9130604C24Rik	30.4487	-1.47724	0.504509	-2.92808	0.0034106	0.672422
14188	ENSMUSG00000061877	BC048679	14.7818	3.12777	1.07396	2.91239	0.00358678	0.701061
2641	ENSMUSG00000021253	Tgfb3	4639.11	0.613492	0.211732	2.89749	0.00376157	0.702053
7060	ENSMUSG00000030994	D7Ertd443e	25.1394	1.98703	0.685866	2.89711	0.00376621	0.702053
7274	ENSMUSG00000031491	Chrna6	4.80921	4.49348	1.54811	2.90256	0.00370122	0.702053
13128	ENSMUSG00000054320	Lrrc36	54.5996	0.790768	0.272732	2.89943	0.00373837	0.702053
15430	ENSMUSG00000071818	4930417O22Rik	213.631	1.84954	0.635941	2.90835	0.00363338	0.702053
19840	ENSMUSG00000093656	Gm20628	66.0415	1.3231	0.456938	2.89558	0.00378454	0.702053
20230	ENSMUSG00000096326	Ighv1-78	28.0245	-1.96898	0.680463	-2.89359	0.0038086	0.702053
2676	ENSMUSG00000021306	Gpr137b	737.52	-1.24822	0.435725	-2.86469	0.00417423	0.706604
3451	ENSMUSG00000022847	Thpo	191.777	0.934936	0.32607	2.86728	0.0041401	0.706604
11831	ENSMUSG00000046991	Wdr27	5.045	3.64724	1.27056	2.87057	0.00409732	0.706604
12418	ENSMUSG00000050022	Amz1	152.817	-0.9121	0.317512	-2.87265	0.00407045	0.706604
12453	ENSMUSG00000050195	Scd4	18.7177	1.82825	0.636037	2.87444	0.00404751	0.706604
13710	ENSMUSG00000058290	Espl1	364.975	-1.22483	0.425152	-2.88092	0.00396519	0.706604
15265	ENSMUSG00000070717	Gm10300	10.7097	-1.99918	0.695673	-2.87373	0.00405652	0.706604
16341	ENSMUSG00000078691	Gm6821	3.30738	-5.58834	1.9441	-2.87451	0.00404656	0.706604
20158	ENSMUSG00000095737	Igkv11-125	17.5258	-3.10216	1.078	-2.87769	0.00400598	0.706604
22492	ENSMUSG00000104350	Gm38244	30.8165	2.3507	0.819933	2.86694	0.00414468	0.706604
25068	ENSMUSG00000112142	AC115891.3	7.08277	2.19848	0.76748	2.86454	0.00417611	0.706604
15801	ENSMUSG00000074476	Spc24	460.769	-1.28345	0.448898	-2.85912	0.00424823	0.713482
12781	ENSMUSG00000052143	Gm9869	97.139	1.14022	0.400669	2.8458	0.00443002	0.731274
13112	ENSMUSG00000054200	Ffar4	37.2418	-1.53693	0.540355	-2.8443	0.00445092	0.731274
23699	ENSMUSG00000107798	Gm44064	7.27138	2.47639	0.869556	2.84788	0.00440116	0.731274
15096	ENSMUSG00000069265	Hist1h3a	7.3708	-2.42436	0.854327	-2.83774	0.00454338	0.7358
15107	ENSMUSG00000069308	Hist1h2bp	12.811	-1.73111	0.609842	-2.83862	0.00453091	0.7358
681	ENSMUSG00000004885	Crabp2	51.4533	1.42667	0.503359	2.83429	0.00459272	0.738516
6603	ENSMUSG00000030032	Wdr54	90.1124	0.841532	0.297831	2.82554	0.00472014	0.739736
8544	ENSMUSG00000034829	Nxnl1	5.94936	-2.32004	0.821948	-2.82261	0.00476344	0.739736
11559	ENSMUSG00000045545	Krt14	6.53903	2.98245	1.05449	2.82832	0.00467925	0.739736
11972	ENSMUSG00000047678	Gpr82	42.1797	1.12829	0.399577	2.82371	0.00474721	0.739736
22410	ENSMUSG00000104113	Gm37292	34.4231	1.18127	0.418473	2.82281	0.00476047	0.739736
9673	ENSMUSG00000038457	Tmem255b	205.198	0.852421	0.303212	2.81131	0.00493409	0.755882
18801	ENSMUSG00000087381	Gm16008	112.671	0.886245	0.315038	2.81314	0.00490604	0.755882
23353	ENSMUSG00000106736	Gm42573	28.6285	1.22464	0.436704	2.80429	0.00504282	0.767354
5649	ENSMUSG00000028096	Gpr89	845.625	0.68365	0.243976	2.80212	0.00507682	0.767378
912	ENSMUSG00000006585	Cdt1	472.194	-1.1044	0.395109	-2.79516	0.00518733	0.778627
19378	ENSMUSG00000090523	Gypc	2465.19	-0.750413	0.268663	-2.79314	0.00521992	0.778627
18890	ENSMUSG00000087614	Gm12514	8.32366	-2.66073	0.954858	-2.78652	0.00532776	0.785968
20630	ENSMUSG00000097414	B130046B21Rik	60.7725	1.01804	0.365431	2.78587	0.00533847	0.785968
10602	ENSMUSG00000041323	Ak7	16.9269	1.38958	0.50072	2.77516	0.0055175	0.807086
8304	ENSMUSG00000034115	Scn11a	6.07882	-2.12114	0.766578	-2.76703	0.00565695	0.82218
353	ENSMUSG00000002289	Angptl4	1425.05	-1.31589	0.477743	-2.75438	0.0058803	0.827747
1435	ENSMUSG00000015619	Gata3	35.696	-1.32204	0.480869	-2.74927	0.00597284	0.827747
4522	ENSMUSG00000025758	Plk4	702.837	-1.16545	0.424036	-2.74848	0.00598732	0.827747
10534	ENSMUSG00000041062	Mslnl	4.661	3.49808	1.26891	2.75676	0.00583778	0.827747
14223	ENSMUSG00000062082	Cd200r4	48.9845	-0.993534	0.361472	-2.74858	0.00598545	0.827747
15779	ENSMUSG00000074342	I830077J02Rik	696.389	-1.51616	0.549971	-2.75681	0.00583685	0.827747
15813	ENSMUSG00000074506	Gm10705	51.5494	-0.991349	0.359399	-2.75835	0.00580939	0.827747
17823	ENSMUSG00000085001	Rapgef4os2	136.894	1.10716	0.402438	2.75114	0.00593881	0.827747
10274	ENSMUSG00000040264	Gbp2b	104.977	4.5903	1.67368	2.74265	0.00609462	0.834984
14006	ENSMUSG00000060429	Sntb1	176.399	-1.31968	0.481347	-2.74164	0.00611333	0.834984
13286	ENSMUSG00000055271	9330161L09Rik	6.5402	2.08559	0.763818	2.73048	0.00632429	0.850083
17801	ENSMUSG00000084947	Gm15594	5.11964	2.9884	1.09409	2.73141	0.00630633	0.850083
18107	ENSMUSG00000085696	Hoxaas3	72.8712	0.906973	0.33248	2.7279	0.00637384	0.850083
22302	ENSMUSG00000103839	Gm37607	72.3246	1.01718	0.372854	2.7281	0.00637001	0.850083
44	ENSMUSG00000000308	Ckmt1	36.3027	1.18519	0.436175	2.71723	0.00658317	0.852916
10046	ENSMUSG00000039543	Cfap70	339.634	1.06272	0.390025	2.72474	0.00643517	0.852916
11296	ENSMUSG00000044296	Zfp879	74.4417	0.861708	0.317102	2.71745	0.00657877	0.852916
15028	ENSMUSG00000068601	Gm10244	14.2573	-1.27947	0.470019	-2.72217	0.00648548	0.852916
19039	ENSMUSG00000089045	Gm26169	16.3146	1.80875	0.665286	2.71875	0.0065529	0.852916
1129	ENSMUSG00000009772	Nuak2	261.291	-1.02582	0.377835	-2.715	0.00662766	0.853801
17433	ENSMUSG00000083606	Gm15916	20.1669	1.84622	0.681062	2.7108	0.00671221	0.859808
12444	ENSMUSG00000050147	F2rl3	308.017	-0.958637	0.354145	-2.7069	0.0067914	0.865064
10535	ENSMUSG00000041064	Pif1	164.347	-1.00817	0.372742	-2.70475	0.00683557	0.865826
391	ENSMUSG00000002565	Scin	145.722	-1.17486	0.435196	-2.6996	0.0069422	0.874448
21637	ENSMUSG00000101778	Gm29488	61.892	1.45063	0.538491	2.69387	0.0070627	0.88471
6581	ENSMUSG00000029922	Mkrn1	7178.08	-1.36207	0.506376	-2.68984	0.00714866	0.890558
2403	ENSMUSG00000020788	Atp2a3	4386.65	-0.982744	0.368179	-2.6692	0.00760319	0.893008
4939	ENSMUSG00000026628	Atf3	1215.58	2.50666	0.937764	2.67302	0.0075171	0.893008
7633	ENSMUSG00000032131	Abcg4	233.664	-1.05023	0.393699	-2.6676	0.00763962	0.893008
12596	ENSMUSG00000051000	Fam160a1	565.974	-0.947396	0.353241	-2.68201	0.00731811	0.893008
12711	ENSMUSG00000051627	Hist1h1e	323.998	-1.59601	0.59831	-2.66754	0.00764097	0.893008
17846	ENSMUSG00000085051	Gm11542	18.1052	2.05208	0.769146	2.668	0.00763047	0.893008
18839	ENSMUSG00000087479	Gm16835	16.9677	-1.56801	0.586326	-2.6743	0.00748848	0.893008
21037	ENSMUSG00000098188	Sowahc	148.701	-1.25875	0.470119	-2.67752	0.00741701	0.893008
22123	ENSMUSG00000103332	Pcdhga2	121.917	1.0502	0.392611	2.67492	0.00747461	0.893008
24527	ENSMUSG00000110304	Gm45450	9.51836	2.05203	0.76911	2.66806	0.00762915	0.893008
24881	ENSMUSG00000111465	AC165080.4	4.18772	-3.05677	1.13943	-2.68272	0.00730251	0.893008
24919	ENSMUSG00000111620	AC118733.2	8.25154	1.82934	0.685263	2.66955	0.00759533	0.893008
1131	ENSMUSG00000009876	Cox4i2	2672.6	1.18253	0.444597	2.65978	0.00781916	0.895373
5669	ENSMUSG00000028133	Rwdd3	205.287	1.02934	0.386621	2.6624	0.0077586	0.895373
8227	ENSMUSG00000033837	Foxh1	2.83547	-3.02702	1.1368	-2.66274	0.00775066	0.895373
18612	ENSMUSG00000086946	Gm15527	482.879	1.03828	0.390202	2.66087	0.00779383	0.895373
5450	ENSMUSG00000027670	Ocstamp	160.352	-1.60323	0.603395	-2.65702	0.00788347	0.8982
24809	ENSMUSG00000111227	AC117639.2	4.20141	4.30503	1.62155	2.65489	0.00793332	0.899361
13547	ENSMUSG00000057093	Zfp607b	262.527	0.870361	0.328504	2.64947	0.00806182	0.909381
1880	ENSMUSG00000019773	Fbxo5	742.536	-1.16273	0.440034	-2.64237	0.00823277	0.91546
5902	ENSMUSG00000028600	Podn	120.645	-1.10632	0.418709	-2.6422	0.00823684	0.91546
22991	ENSMUSG00000105771	2900064K03Rik	12.6882	2.14939	0.812694	2.64477	0.00817468	0.91546
2909	ENSMUSG00000021809	Nudt13	655.691	0.591495	0.224438	2.63545	0.00840249	0.915804
3536	ENSMUSG00000023015	Racgap1	1002.63	-1.27232	0.482638	-2.63619	0.00838433	0.915804
7662	ENSMUSG00000032218	Ccnb2	1293.86	-1.31709	0.500059	-2.63387	0.0084419	0.915804
15535	ENSMUSG00000072980	Oip5	200.292	-1.155	0.438462	-2.6342	0.00843359	0.915804
24073	ENSMUSG00000108872	Dlg2	51.3727	1.16339	0.440893	2.63871	0.00832212	0.915804
9685	ENSMUSG00000038496	Slc19a3	5.45642	-2.55533	0.971322	-2.63078	0.00851899	0.919767
9268	ENSMUSG00000037337	Map4k1	531.096	-1.30788	0.497984	-2.62634	0.00863082	0.927424
6226	ENSMUSG00000029177	Cenpa	1547.17	-1.20057	0.458371	-2.61922	0.00881312	0.941975
19505	ENSMUSG00000091405	Hist2h4	274.122	1.46694	0.560367	2.61782	0.00884932	0.941975
9312	ENSMUSG00000037446	Tulp1	14.8036	1.86952	0.7153	2.61361	0.00895901	0.949194
1018	ENSMUSG00000008129	4930432K21Rik	151.874	1.11468	0.428133	2.60358	0.00922547	0.97288
4802	ENSMUSG00000026355	Mcm6	2039.26	-1.22786	0.471946	-2.6017	0.00927623	0.973704
2082	ENSMUSG00000020181	Nav3	725.504	0.698042	0.268702	2.59782	0.00938165	0.975735
11112	ENSMUSG00000043333	Rhbdl2	5838.28	0.92272	0.355099	2.59849	0.0093635	0.975735
11866	ENSMUSG00000047180	Neurl3	746.67	-0.785047	0.302681	-2.59365	0.00949632	0.983151
6450	ENSMUSG00000029613	Eif2ak1	2183.17	-1.11515	0.431574	-2.58392	0.00976835	0.98874
9320	ENSMUSG00000037466	4930427A07Rik	272.038	-1.29501	0.501005	-2.58482	0.00974285	0.98874
9825	ENSMUSG00000038861	Pi4kb	442.754	0.960697	0.371372	2.58689	0.00968476	0.98874
12707	ENSMUSG00000051592	Ccnb3	4.52553	-2.56186	0.990265	-2.58705	0.00968022	0.98874
22386	ENSMUSG00000104052	Gm38125	51.7199	0.951253	0.367975	2.5851	0.009735	0.98874
18975	ENSMUSG00000088270	Gm23122	2.89246	3.71928	1.44192	2.5794	0.00989716	0.997245
20782	ENSMUSG00000097694	G730013B05Rik	5.36564	-2.27811	0.883707	-2.5779	0.00994034	0.997245
1	ENSMUSG00000000001	Gnai3	4279.06	-0.264636	0.483036	-0.547859	0.583789	0.999684
2	ENSMUSG00000000028	Cdc45	438.25	-0.458427	0.518557	-0.884045	0.376672	0.999684
3	ENSMUSG00000000037	Scml2	43.4829	-0.137914	0.663847	-0.207749	0.835425	0.999684
4	ENSMUSG00000000049	Apoh	48.778	1.15864	0.476541	2.43135	0.0150427	0.999684
5	ENSMUSG00000000058	Cav2	2386.63	-0.0273695	0.291263	-0.0939681	0.925134	0.999684
6	ENSMUSG00000000078	Klf6	5480.71	0.392757	0.320231	1.22648	0.220018	0.999684
8	ENSMUSG00000000093	Tbx2	1929.42	-0.60913	0.981778	-0.620436	0.534971	0.999684
9	ENSMUSG00000000094	Tbx4	56.4848	-0.407019	0.530997	-0.766519	0.443368	0.999684
10	ENSMUSG00000000120	Ngfr	14.6265	-0.957519	0.617379	-1.55094	0.120915	0.999684
12	ENSMUSG00000000126	Wnt9a	255.671	0.160313	0.858369	0.186765	0.851845	0.999684
13	ENSMUSG00000000127	Fer	1382.38	0.481353	0.304937	1.57853	0.114443	0.999684
14	ENSMUSG00000000131	Xpo6	1825.68	-0.0382272	0.384434	-0.0994375	0.920791	0.999684
15	ENSMUSG00000000134	Tfe3	1182.16	-0.488801	0.398554	-1.22644	0.220034	0.999684
16	ENSMUSG00000000142	Axin2	89.009	-0.0435673	0.359487	-0.121193	0.903538	0.999684
17	ENSMUSG00000000148	Brat1	830.572	-0.0811305	0.325144	-0.249522	0.802957	0.999684
18	ENSMUSG00000000149	Gna12	1658.97	-0.609245	0.772277	-0.788895	0.430173	0.999684
19	ENSMUSG00000000154	Slc22a18	43.5588	0.146732	0.504505	0.290844	0.771171	0.999684
20	ENSMUSG00000000159	Igsf5	3.61568	0.930937	1.08116	0.861051	0.38921	0.999684
21	ENSMUSG00000000167	Pih1d2	52.7802	0.413567	0.464079	0.891158	0.372844	0.999684
22	ENSMUSG00000000171	Sdhd	6930.44	0.165271	0.303861	0.543903	0.586508	0.999684
23	ENSMUSG00000000182	Fgf23	39.8531	-1.49463	0.747942	-1.99832	0.045682	0.999684
24	ENSMUSG00000000183	Fgf6	88.2534	0.691018	0.790712	0.873919	0.382162	0.999684
25	ENSMUSG00000000184	Ccnd2	4414.69	0.0211225	0.256814	0.0822485	0.934449	0.999684
26	ENSMUSG00000000194	Gpr107	1361.17	0.0609373	0.262598	0.232055	0.816495	0.999684
27	ENSMUSG00000000197	Nalcn	35.7446	0.223291	0.651784	0.342584	0.731911	0.999684
28	ENSMUSG00000000202	Btbd17	7.41211	-0.684804	1.40764	-0.486492	0.626619	0.999684
29	ENSMUSG00000000204	Slfn4	2547.29	0.125252	0.335933	0.372849	0.709261	0.999684
30	ENSMUSG00000000223	Drp2	184.376	0.161383	0.562824	0.286738	0.774313	0.999684
31	ENSMUSG00000000244	Tspan32	2064.61	-0.242438	0.478646	-0.506509	0.6125	0.999684
32	ENSMUSG00000000247	Lhx2	9.49132	-0.950911	1.05254	-0.903445	0.36629	0.999684
33	ENSMUSG00000000248	Clec2g	9.46503	0.0203939	0.812996	0.0250849	0.979987	0.999684
34	ENSMUSG00000000266	Mid2	431.87	-0.112342	0.360322	-0.311783	0.755205	0.999684
35	ENSMUSG00000000275	Trim25	1019.58	-0.413092	0.285119	-1.44884	0.147382	0.999684
36	ENSMUSG00000000276	Dgke	227.559	-0.0273122	0.272242	-0.100323	0.920088	0.999684
37	ENSMUSG00000000278	Scpep1	2622.8	0.0820259	0.305953	0.2681	0.788622	0.999684
38	ENSMUSG00000000282	Mnt	432.426	-0.111534	0.337959	-0.330022	0.741383	0.999684
39	ENSMUSG00000000295	Hddc2	549.815	0.258552	0.274989	0.940229	0.3471	0.999684
40	ENSMUSG00000000296	Tpd52l1	481.802	0.193458	0.756307	0.255793	0.79811	0.999684
41	ENSMUSG00000000301	Pemt	100.395	0.363974	0.28377	1.28264	0.199619	0.999684
42	ENSMUSG00000000303	Cdh1	33.1793	-0.240198	0.601422	-0.399383	0.689611	0.999684
43	ENSMUSG00000000305	Cdh4	162.534	-1.301	0.770255	-1.68905	0.0912104	0.999684
45	ENSMUSG00000000317	Bcl6b	394.401	0.0637935	0.260347	0.245033	0.806431	0.999684
46	ENSMUSG00000000318	Clec10a	174.692	-0.370666	0.333288	-1.11215	0.266073	0.999684
47	ENSMUSG00000000320	Alox12	3739.09	-0.216252	0.594561	-0.363717	0.716069	0.999684
48	ENSMUSG00000000325	Arvcf	965.735	-0.496995	0.465022	-1.06875	0.28518	0.999684
49	ENSMUSG00000000326	Comt	2573.01	-0.125163	0.171142	-0.731338	0.464573	0.999684
50	ENSMUSG00000000339	Rtca	630.183	-0.836981	0.760635	-1.10037	0.27117	0.999684
51	ENSMUSG00000000340	Dbt	422.044	-0.0235043	0.254102	-0.0924996	0.926301	0.999684
52	ENSMUSG00000000346	Dazap2	14573.9	0.187006	0.311284	0.600758	0.548001	0.999684
53	ENSMUSG00000000355	Mcts1	1061.94	0.089359	0.254485	0.351136	0.725486	0.999684
54	ENSMUSG00000000359	Rem1	338.688	-0.428519	0.714586	-0.599674	0.548723	0.999684
55	ENSMUSG00000000365	Rnf17	15.912	0.657613	1.05408	0.623877	0.532708	0.999684
56	ENSMUSG00000000374	Trappc10	729.222	-0.579078	0.701256	-0.825773	0.408933	0.999684
57	ENSMUSG00000000378	Ccm2	1972	-0.461586	0.360202	-1.28146	0.200031	0.999684
58	ENSMUSG00000000384	Tbrg4	461.579	-0.197603	0.338418	-0.5839	0.559287	0.999684
59	ENSMUSG00000000385	Tmprss2	3.10728	-1.58178	2.28485	-0.692293	0.488753	0.999684
60	ENSMUSG00000000386	Mx1	103.301	0.0400919	0.431361	0.0929427	0.925949	0.999684
61	ENSMUSG00000000392	Fap	5761.9	-0.0200508	0.34018	-0.0589419	0.952998	0.999684
63	ENSMUSG00000000402	Egfl6	60.1254	-0.356908	0.530122	-0.673255	0.500785	0.999684
64	ENSMUSG00000000409	Lck	384.439	-0.159505	0.40102	-0.397747	0.690817	0.999684
65	ENSMUSG00000000416	Cttnbp2	126.361	0.195691	0.282054	0.693808	0.487803	0.999684
66	ENSMUSG00000000420	Galnt1	3439.52	-0.383283	0.606632	-0.631821	0.527504	0.999684
67	ENSMUSG00000000435	Myf5	8.56204	0.622795	0.868164	0.71737	0.473146	0.999684
68	ENSMUSG00000000439	Mkrn2	1234.46	0.168985	0.235547	0.717417	0.473117	0.999684
69	ENSMUSG00000000440	Pparg	594.858	-0.330211	0.222777	-1.48225	0.138273	0.999684
70	ENSMUSG00000000441	Raf1	2019.89	-0.428704	0.476409	-0.899865	0.368192	0.999684
71	ENSMUSG00000000486	2019-09-01	726.017	-0.290876	0.370438	-0.785223	0.432323	0.999684
72	ENSMUSG00000000489	Pdgfb	611.952	-0.0832944	0.525321	-0.158559	0.874016	0.999684
73	ENSMUSG00000000530	Acvrl1	965.453	-0.266686	0.345161	-0.772642	0.439734	0.999684
74	ENSMUSG00000000531	Grasp	317.19	-0.371749	1.02704	-0.361961	0.717381	0.999684
75	ENSMUSG00000000538	Tom1l2	2851.74	0.384205	0.196525	1.955	0.0505831	0.999684
76	ENSMUSG00000000552	Zfp385a	365.37	-0.861212	0.480099	-1.79382	0.0728418	0.999684
77	ENSMUSG00000000555	Itga5	1209.15	-0.470284	0.313873	-1.49833	0.134049	0.999684
78	ENSMUSG00000000561	Wdr77	890.3	0.117276	0.209162	0.560697	0.575004	0.999684
79	ENSMUSG00000000562	Adora3	17.6183	0.787887	0.610722	1.29009	0.197019	0.999684
80	ENSMUSG00000000567	Sox9	388.613	-0.606298	0.716303	-0.846427	0.397315	0.999684
81	ENSMUSG00000000568	Hnrnpd	2296.35	-0.259961	0.53787	-0.483316	0.628871	0.999684
82	ENSMUSG00000000579	Dynlt1c	159.631	0.0442112	0.343376	0.128755	0.897552	0.999684
83	ENSMUSG00000000581	C1d	3941.57	0.306381	0.236303	1.29656	0.194782	0.999684
84	ENSMUSG00000000594	Gm2a	4278.33	-0.421778	0.330876	-1.27473	0.202404	0.999684
85	ENSMUSG00000000600	Krit1	2545.61	0.212923	0.29041	0.733179	0.463449	0.999684
86	ENSMUSG00000000605	Clcn4	4106.85	0.253599	0.227014	1.11711	0.263948	0.999684
87	ENSMUSG00000000617	Grm6	3.08808	0.0999865	1.65023	0.0605896	0.951686	0.999684
88	ENSMUSG00000000627	Sema4f	50.4357	-0.193251	0.569324	-0.339439	0.734279	0.999684
89	ENSMUSG00000000631	Myo18a	3217.66	0.0903154	0.377798	0.239057	0.811061	0.999684
90	ENSMUSG00000000632	Sez6	25.8888	-0.847708	0.401896	-2.10927	0.034921	0.999684
91	ENSMUSG00000000673	Haao	309.448	0.0753703	0.498004	0.151345	0.879704	0.999684
92	ENSMUSG00000000682	Cd52	3126.03	-0.0140321	0.380061	-0.0369207	0.970548	0.999684
93	ENSMUSG00000000686	Abhd15	138.642	-0.848234	0.571094	-1.48528	0.13747	0.999684
94	ENSMUSG00000000690	Hoxb6	22.4123	-0.750555	0.686471	-1.09335	0.274239	0.999684
95	ENSMUSG00000000693	Loxl3	1615.01	0.00546698	0.368372	0.0148409	0.988159	0.999684
96	ENSMUSG00000000706	Btn1a1	3.79335	0.764617	1.15929	0.659557	0.509538	0.999684
97	ENSMUSG00000000708	Kat2b	1145.59	0.156476	0.395595	0.395547	0.692439	0.999684
98	ENSMUSG00000000711	Rab5b	2000.86	0.303401	0.23752	1.27737	0.201471	0.999684
99	ENSMUSG00000000730	Dnmt3l	8.91492	0.677358	0.819591	0.826459	0.408544	0.999684
100	ENSMUSG00000000731	Aire	3.22435	-1.7245	1.1007	-1.56673	0.117177	0.999684
101	ENSMUSG00000000732	Icosl	545.463	-0.18384	0.303628	-0.605478	0.544861	0.999684
102	ENSMUSG00000000738	Spg7	1346.33	-0.153352	0.667995	-0.229571	0.818425	0.999684
103	ENSMUSG00000000739	Sult5a1	63.1955	0.430878	0.625826	0.688495	0.491141	0.999684
104	ENSMUSG00000000740	Rpl13	10457	-0.568343	0.73381	-0.774509	0.43863	0.999684
105	ENSMUSG00000000743	Chmp1a	4427.15	0.178659	0.244657	0.730243	0.465242	0.999684
106	ENSMUSG00000000751	Rpa1	2279.67	-0.0950605	0.32126	-0.295898	0.767308	0.999684
107	ENSMUSG00000000753	Serpinf1	17022.8	0.0284694	0.48436	0.0587773	0.953129	0.999684
108	ENSMUSG00000000759	Tubgcp3	1357.72	-0.199853	0.271681	-0.735616	0.461965	0.999684
109	ENSMUSG00000000766	Oprm1	11.2713	1.14924	0.571878	2.00959	0.0444742	0.999684
110	ENSMUSG00000000776	Polr3d	783.66	-0.323459	0.510279	-0.633887	0.526155	0.999684
111	ENSMUSG00000000782	Tcf7	436.776	0.0711613	0.512213	0.138929	0.889506	0.999684
112	ENSMUSG00000000787	Ddx3x	4441.64	0.142092	0.207947	0.68331	0.494411	0.999684
113	ENSMUSG00000000791	Il12rb1	38.6198	-0.759013	0.555033	-1.36751	0.171465	0.999684
114	ENSMUSG00000000792	Slc5a5	22.7609	-0.610394	1.00672	-0.606317	0.544304	0.999684
115	ENSMUSG00000000794	Kcnn3	28.8229	0.197438	0.565103	0.349385	0.7268	0.999684
116	ENSMUSG00000000804	Usp32	902.496	-0.178623	0.311234	-0.573918	0.566023	0.999684
117	ENSMUSG00000000805	Car4	82.4335	0.581949	0.694509	0.837927	0.402071	0.999684
118	ENSMUSG00000000811	Txnrd3	496.995	0.19644	0.496584	0.395582	0.692413	0.999684
119	ENSMUSG00000000817	Fasl	30.7805	0.0452	0.420435	0.107508	0.914386	0.999684
120	ENSMUSG00000000823	Zfp512b	1034.36	0.237057	0.285182	0.831248	0.405833	0.999684
121	ENSMUSG00000000826	Dnajc5	2988.85	-0.475276	0.360706	-1.31763	0.187629	0.999684
122	ENSMUSG00000000827	Tpd52l2	3046.39	0.393712	0.201978	1.94928	0.0512621	0.999684
123	ENSMUSG00000000838	Fmr1	1495.29	0.0377101	0.314862	0.119767	0.904668	0.999684
124	ENSMUSG00000000861	Bcl11a	490.733	-0.62837	0.405056	-1.55132	0.120826	0.999684
125	ENSMUSG00000000869	Il4	19.5634	-0.0105803	0.453721	-0.0233189	0.981396	0.999684
126	ENSMUSG00000000876	Pxmp4	901.264	0.0706034	0.276049	0.255764	0.798133	0.999684
127	ENSMUSG00000000881	Dlg3	522.344	-0.0540972	0.3086	-0.175299	0.860845	0.999684
128	ENSMUSG00000000884	Gnb1l	260.451	0.112996	0.35664	0.316834	0.75137	0.999684
129	ENSMUSG00000000901	Mmp11	389.059	-0.402117	0.431308	-0.932321	0.351171	0.999684
130	ENSMUSG00000000902	Smarcb1	1683.55	-0.336833	0.408273	-0.825019	0.409361	0.999684
131	ENSMUSG00000000903	Vpreb3	767.779	-0.192011	0.612918	-0.313274	0.754072	0.999684
132	ENSMUSG00000000915	Hip1r	1235.64	-0.291655	0.421452	-0.692024	0.488922	0.999684
133	ENSMUSG00000000916	Nsun5	512.164	-0.226604	0.461816	-0.49068	0.623653	0.999684
134	ENSMUSG00000000934	Top1mt	256.143	0.0552171	0.458645	0.120392	0.904173	0.999684
135	ENSMUSG00000000938	Hoxa10	1188.3	0.133059	0.346787	0.383691	0.701207	0.999684
136	ENSMUSG00000000942	Hoxa4	41.1833	-0.0716601	0.484604	-0.147873	0.882443	0.999684
137	ENSMUSG00000000957	Mmp14	11122.3	0.195907	0.551343	0.355327	0.722344	0.999684
138	ENSMUSG00000000958	Slc7a7	979.945	0.331404	0.4352	0.761497	0.44636	0.999684
139	ENSMUSG00000000959	Oxa1l	1239.32	0.106677	0.223347	0.477629	0.632914	0.999684
140	ENSMUSG00000000976	Heatr6	989.498	-0.101648	0.290935	-0.349385	0.7268	0.999684
141	ENSMUSG00000000982	Ccl3	55.3107	-0.165082	0.485725	-0.339867	0.733957	0.999684
142	ENSMUSG00000000983	Wfdc18	3.40146	1.23774	0.99607	1.24262	0.214007	0.999684
143	ENSMUSG00000001016	Ilf2	2503.34	0.237904	0.329925	0.721085	0.470857	0.999684
144	ENSMUSG00000001017	Chtop	4209.56	-0.191719	0.387329	-0.494976	0.620617	0.999684
145	ENSMUSG00000001018	Snapin	4517.86	-0.347157	0.674703	-0.514534	0.606879	0.999684
146	ENSMUSG00000001020	S100a4	324.256	0.0174765	0.229994	0.0759866	0.93943	0.999684
147	ENSMUSG00000001021	S100a3	17.0132	0.31953	0.677702	0.471491	0.63729	0.999684
148	ENSMUSG00000001023	S100a5	5.95617	-0.506448	1.47367	-0.343664	0.731099	0.999684
149	ENSMUSG00000001025	S100a6	4013.04	0.143631	0.223705	0.642055	0.520837	0.999684
150	ENSMUSG00000001029	Icam2	726.32	-0.104098	0.217452	-0.478718	0.632139	0.999684
151	ENSMUSG00000001034	Mapk7	807.079	-0.451619	0.460622	-0.980453	0.326862	0.999684
152	ENSMUSG00000001036	Epn2	1221.2	-0.0931087	0.283384	-0.32856	0.742488	0.999684
154	ENSMUSG00000001052	Sec24b	1030.4	-0.309944	0.386435	-0.80206	0.422518	0.999684
155	ENSMUSG00000001053	N4bp3	501.058	-0.386683	0.69428	-0.556955	0.577558	0.999684
156	ENSMUSG00000001054	Rmnd5b	1676.98	-0.206739	0.457821	-0.451572	0.651577	0.999684
157	ENSMUSG00000001056	Nhp2	1415.99	0.0357984	0.254892	0.140445	0.888308	0.999684
158	ENSMUSG00000001062	Vps9d1	977.832	-0.399704	0.450048	-0.888137	0.374467	0.999684
159	ENSMUSG00000001065	Zfp276	685.238	-0.688776	0.527015	-1.30694	0.191234	0.999684
160	ENSMUSG00000001082	Mfsd10	1190.39	-0.309972	0.540819	-0.573152	0.566542	0.999684
161	ENSMUSG00000001089	Luzp1	1991.1	-0.12711	0.304812	-0.417012	0.67667	0.999684
162	ENSMUSG00000001095	Slc13a2	7.51628	-0.229209	1.09104	-0.210082	0.833603	0.999684
163	ENSMUSG00000001098	Kctd10	1623.4	-0.459988	0.564785	-0.814448	0.415388	0.999684
164	ENSMUSG00000001100	Poldip2	2134.82	-0.440503	0.681835	-0.646056	0.518243	0.999684
165	ENSMUSG00000001105	Ift20	2313.96	0.24542	0.229678	1.06854	0.285277	0.999684
166	ENSMUSG00000001119	Col6a1	4958.87	-0.113048	0.280903	-0.402444	0.687357	0.999684
167	ENSMUSG00000001120	Pcbp3	296.061	-0.482484	0.501669	-0.961758	0.336171	0.999684
168	ENSMUSG00000001123	Lgals9	2408.09	-0.231588	0.453262	-0.510936	0.609396	0.999684
169	ENSMUSG00000001127	Araf	5582.07	0.334069	0.210833	1.58452	0.113076	0.999684
170	ENSMUSG00000001128	Cfp	1246.97	-0.2029	0.395248	-0.513349	0.607707	0.999684
171	ENSMUSG00000001131	Timp1	1064.25	-0.163393	0.353786	-0.461842	0.644195	0.999684
172	ENSMUSG00000001134	Uxt	518.153	0.226666	0.315644	0.718106	0.472692	0.999684
173	ENSMUSG00000001138	Cnnm3	649.666	-0.0489479	0.438236	-0.111693	0.911067	0.999684
174	ENSMUSG00000001143	Lman2l	1347.34	0.111638	0.429977	0.259637	0.795144	0.999684
175	ENSMUSG00000001150	Mcm3ap	808.404	-0.262009	0.310233	-0.844554	0.39836	0.999684
176	ENSMUSG00000001151	Pcnt	1577.25	-0.134124	0.325949	-0.411487	0.680715	0.999684
178	ENSMUSG00000001156	Mxd1	2873.05	-0.519807	0.417868	-1.24395	0.213519	0.999684
179	ENSMUSG00000001157	Gmcl1	1086.95	-0.282373	0.628465	-0.449305	0.653211	0.999684
180	ENSMUSG00000001158	Snrnp27	2602.4	0.336406	0.265149	1.26874	0.204533	0.999684
181	ENSMUSG00000001166	Oas1c	69.1718	-0.00615303	0.418232	-0.014712	0.988262	0.999684
182	ENSMUSG00000001173	Ocrl	1161.22	-0.0699512	0.185619	-0.376855	0.706282	0.999684
183	ENSMUSG00000001175	Calm1	19412.8	-0.30794	0.550738	-0.55914	0.576066	0.999684
184	ENSMUSG00000001211	Agpat3	2038.93	-0.028871	0.63128	-0.0457341	0.963522	0.999684
185	ENSMUSG00000001225	Slc26a3	4.34862	-1.24335	1.56927	-0.79231	0.42818	0.999684
186	ENSMUSG00000001227	Sema6b	218.731	-0.421796	0.874085	-0.482557	0.62941	0.999684
187	ENSMUSG00000001228	Uhrf1	1050.93	-0.519586	0.504617	-1.02966	0.303168	0.999684
188	ENSMUSG00000001229	Dpp9	1221.01	-0.393661	0.392783	-1.00224	0.31623	0.999684
189	ENSMUSG00000001240	Ramp2	884.664	-0.515578	0.750429	-0.687044	0.492055	0.999684
190	ENSMUSG00000001247	Lsr	43.8778	-0.620996	0.500444	-1.24089	0.214646	0.999684
191	ENSMUSG00000001248	Gramd1a	1978.47	-0.389605	0.391156	-0.996037	0.319232	0.999684
192	ENSMUSG00000001249	Hpn	133.685	-0.571083	0.332807	-1.71596	0.0861702	0.999684
193	ENSMUSG00000001270	Ckb	7098.08	-0.804186	0.623093	-1.29064	0.19683	0.999684
194	ENSMUSG00000001280	Sp1	1672.85	0.264103	0.26247	1.00622	0.314309	0.999684
195	ENSMUSG00000001281	Itgb7	596.769	-0.671126	0.419793	-1.59871	0.109886	0.999684
196	ENSMUSG00000001285	Myg1	799.68	0.232379	0.298286	0.779047	0.435952	0.999684
197	ENSMUSG00000001288	Rarg	1883.86	0.19962	0.263545	0.757442	0.448785	0.999684
198	ENSMUSG00000001289	Pfdn5	3238.96	0.303828	0.259241	1.17199	0.2412	0.999684
199	ENSMUSG00000001300	Efnb2	448.516	-0.304822	0.638801	-0.477178	0.633236	0.999684
200	ENSMUSG00000001305	Rrp15	635.608	-0.190658	0.37989	-0.501876	0.615755	0.999684
201	ENSMUSG00000001313	Rnd2	225.846	-0.334492	0.727019	-0.460087	0.645454	0.999684
202	ENSMUSG00000001323	Srr	540.238	0.254675	0.247028	1.03096	0.30256	0.999684
204	ENSMUSG00000001348	Acp5	11328.3	-0.677071	0.480094	-1.41029	0.158455	0.999684
205	ENSMUSG00000001349	Cnn1	290.694	-1.16508	0.740239	-1.57393	0.115504	0.999684
206	ENSMUSG00000001366	Fbxo9	1659.24	-0.472512	0.658836	-0.717192	0.473256	0.999684
207	ENSMUSG00000001376	Vps50	1054.52	0.181176	0.231703	0.781932	0.434255	0.999684
208	ENSMUSG00000001380	Hars	1936.69	0.141703	0.253023	0.56004	0.575452	0.999684
209	ENSMUSG00000001383	Zmat2	2276.44	0.465749	0.213132	2.18526	0.0288698	0.999684
210	ENSMUSG00000001415	Smg5	1520.37	-0.379751	0.280181	-1.35538	0.175298	0.999684
211	ENSMUSG00000001416	Cct3	3302.95	0.160931	0.290318	0.554325	0.579357	0.999684
212	ENSMUSG00000001418	Glmp	2192.59	0.243935	0.330772	0.73747	0.460836	0.999684
213	ENSMUSG00000001419	Mef2d	2152.63	0.0452922	0.44138	0.102615	0.918269	0.999684
214	ENSMUSG00000001420	Tmem79	47.7724	-0.282235	0.385904	-0.73136	0.464559	0.999684
215	ENSMUSG00000001424	Snd1	2745.79	-0.226188	0.404405	-0.55931	0.57595	0.999684
216	ENSMUSG00000001435	Col18a1	1172.24	-0.426471	0.377482	-1.12978	0.258569	0.999684
217	ENSMUSG00000001436	Slc19a1	692.947	0.104859	0.363734	0.288285	0.773129	0.999684
218	ENSMUSG00000001440	Kpnb1	1945.29	0.00447131	0.214709	0.020825	0.983385	0.999684
219	ENSMUSG00000001441	Npepps	1184.21	0.195257	0.302358	0.64578	0.518422	0.999684
220	ENSMUSG00000001444	Tbx21	41.3335	-0.889369	0.818744	-1.08626	0.277364	0.999684
221	ENSMUSG00000001445	Mrpl10	1214.21	-0.0690331	0.343429	-0.201011	0.84069	0.999684
222	ENSMUSG00000001467	Cyp51	605.563	0.261829	0.462305	0.566355	0.571152	0.999684
223	ENSMUSG00000001472	Tcf25	10565.7	0.220326	0.247569	0.88996	0.373487	0.999684
224	ENSMUSG00000001473	Tubb6	1663.4	-0.0523104	0.330988	-0.158043	0.874423	0.999684
225	ENSMUSG00000001482	Def8	1479.82	0.142113	0.294477	0.482594	0.629384	0.999684
226	ENSMUSG00000001493	Meox1	290.943	0.242088	0.349577	0.692517	0.488613	0.999684
227	ENSMUSG00000001494	Sost	37551.2	-0.1524	0.804461	-0.189444	0.849745	0.999684
228	ENSMUSG00000001497	Pax9	30.9296	-0.31459	0.445423	-0.706272	0.480019	0.999684
229	ENSMUSG00000001504	Irx2	17.2456	0.908964	0.692626	1.31235	0.189404	0.999684
230	ENSMUSG00000001506	Col1a1	306782	-1.20972	0.613177	-1.97287	0.0485104	0.999684
231	ENSMUSG00000001507	Itga3	317.278	0.0740224	0.506713	0.146083	0.883856	0.999684
232	ENSMUSG00000001510	Dlx3	3587.93	-0.0420306	0.53109	-0.0791402	0.936921	0.999684
233	ENSMUSG00000001517	Foxm1	354.376	-0.761163	0.3228	-2.358	0.0183735	0.999684
234	ENSMUSG00000001518	Itfg2	1145.6	0.447674	0.308294	1.4521	0.146474	0.999684
235	ENSMUSG00000001520	Nrip2	380.898	0.451756	0.297554	1.51823	0.128956	0.999684
236	ENSMUSG00000001521	Tulp3	241.446	0.202438	0.240118	0.843079	0.399184	0.999684
237	ENSMUSG00000001524	Gtf2h4	436.725	-0.473434	0.576169	-0.821693	0.411251	0.999684
238	ENSMUSG00000001525	Tubb5	5954.63	0.0826896	0.316349	0.261387	0.793794	0.999684
239	ENSMUSG00000001542	Ell2	3080.35	-0.0327558	0.435683	-0.0751827	0.940069	0.999684
240	ENSMUSG00000001552	Jup	3375.48	-0.0833371	0.536154	-0.155435	0.876478	0.999684
241	ENSMUSG00000001555	Fkbp10	7378.5	0.23378	0.455993	0.512682	0.608174	0.999684
242	ENSMUSG00000001558	Klhl10	17.9544	-0.536782	0.516481	-1.03931	0.298662	0.999684
243	ENSMUSG00000001569	Nom1	823.787	-0.498274	0.427156	-1.16649	0.243415	0.999684
244	ENSMUSG00000001576	Ergic1	2018.23	-0.558266	0.509073	-1.09663	0.272802	0.999684
245	ENSMUSG00000001583	Tnk1	16.7542	-0.556712	0.787872	-0.706602	0.479814	0.999684
246	ENSMUSG00000001588	Acap1	1493.33	-0.23929	0.44677	-0.535601	0.592234	0.999684
247	ENSMUSG00000001627	Ifrd1	1799.04	-0.367463	0.58612	-0.626941	0.530698	0.999684
248	ENSMUSG00000001630	Stk38l	837.188	0.0134048	0.203562	0.0658514	0.947496	0.999684
249	ENSMUSG00000001632	Brpf1	1245.1	-0.395748	0.332891	-1.18882	0.23451	0.999684
250	ENSMUSG00000001642	Akr1b3	2018.02	0.0324489	0.317713	0.102133	0.918651	0.999684
251	ENSMUSG00000001655	Hoxc13	5.83212	1.34751	0.95382	1.41275	0.157728	0.999684
252	ENSMUSG00000001656	Hoxc11	54.6028	0.281441	0.629965	0.446757	0.65505	0.999684
253	ENSMUSG00000001657	Hoxc8	264.799	0.441921	0.298347	1.48123	0.138544	0.999684
254	ENSMUSG00000001661	Hoxc6	259.291	-0.425403	0.679696	-0.625872	0.531399	0.999684
255	ENSMUSG00000001663	Gstt1	560.568	0.0395524	0.33859	0.116815	0.907007	0.999684
256	ENSMUSG00000001665	Gstt3	331.191	0.129302	0.284853	0.453925	0.649883	0.999684
257	ENSMUSG00000001666	Ddt	239.99	0.130089	0.261207	0.498031	0.618462	0.999684
258	ENSMUSG00000001672	Marveld3	8.1184	0.0152764	0.592101	0.0258003	0.979417	0.999684
259	ENSMUSG00000001674	Ddx18	845.254	0.189672	0.304013	0.623894	0.532697	0.999684
260	ENSMUSG00000001687	Ubl3	4502.35	-0.153121	0.574102	-0.266714	0.789689	0.999684
261	ENSMUSG00000001700	Gramd3	670.764	-0.298475	0.454101	-0.657289	0.510995	0.999684
262	ENSMUSG00000001707	Eef1e1	719.945	0.0584569	0.253362	0.230725	0.817528	0.999684
263	ENSMUSG00000001729	Akt1	4284.03	-0.375582	0.629831	-0.596322	0.55096	0.999684
264	ENSMUSG00000001739	Cldn15	498.934	-0.00394713	0.402595	-0.00980421	0.992177	0.999684
265	ENSMUSG00000001750	Tcirg1	3079.37	-0.50904	0.341138	-1.49218	0.135652	0.999684
266	ENSMUSG00000001751	Naglu	769.389	-0.266818	0.591925	-0.450764	0.65216	0.999684
267	ENSMUSG00000001755	Coasy	832.804	-0.139924	0.47044	-0.297433	0.766136	0.999684
268	ENSMUSG00000001761	Smo	1007.59	-0.364508	0.619684	-0.588217	0.556387	0.999684
269	ENSMUSG00000001763	Tspan33	989.886	-1.04507	0.619309	-1.68748	0.0915116	0.999684
271	ENSMUSG00000001768	Rin2	2106.96	-0.279896	0.231227	-1.21048	0.226094	0.999684
272	ENSMUSG00000001773	Folh1	4.87254	0.424192	1.70626	0.248609	0.803663	0.999684
273	ENSMUSG00000001774	Chordc1	2042.66	0.137454	0.252356	0.544682	0.585972	0.999684
274	ENSMUSG00000001783	Rtcb	3155.44	0.359399	0.314491	1.1428	0.253123	0.999684
275	ENSMUSG00000001785	Pwp1	1324.43	0.0410173	0.219875	0.186548	0.852015	0.999684
276	ENSMUSG00000001786	Fbxo7	901.964	-0.773472	0.310242	-2.49312	0.0126624	0.999684
277	ENSMUSG00000001794	Capns1	4038.67	-0.115954	0.311117	-0.372704	0.709369	0.999684
278	ENSMUSG00000001802	Lrp3	613.148	-0.403222	0.832756	-0.484201	0.628243	0.999684
279	ENSMUSG00000001827	Folr1	5.01182	0.272471	0.936182	0.291045	0.771017	0.999684
280	ENSMUSG00000001829	Clpb	1073.68	-0.225863	0.447845	-0.504332	0.614028	0.999684
281	ENSMUSG00000001833	2019-09-07	10490	0.209145	0.243636	0.858434	0.390653	0.999684
282	ENSMUSG00000001844	Zdhhc4	2030.62	-0.0845922	0.386062	-0.219115	0.82656	0.999684
283	ENSMUSG00000001847	Rac1	7265.05	-0.468999	0.768957	-0.609916	0.541917	0.999684
284	ENSMUSG00000001855	Nup214	953.197	0.193528	0.249478	0.775731	0.437908	0.999684
285	ENSMUSG00000001864	Aif1l	165.118	-0.133965	0.439136	-0.305065	0.760317	0.999684
286	ENSMUSG00000001865	Cpa3	149.858	-0.87277	0.621759	-1.40371	0.160405	0.999684
287	ENSMUSG00000001870	Ltbp1	14498.7	0.699923	0.419126	1.66996	0.0949279	0.999684
289	ENSMUSG00000001909	Trmt1	1260.02	0.105992	0.318516	0.332769	0.739309	0.999684
290	ENSMUSG00000001910	Nacc1	552.079	0.0588276	0.351122	0.167542	0.866944	0.999684
291	ENSMUSG00000001911	Nfix	2579.79	-0.0956921	0.635717	-0.150526	0.880349	0.999684
292	ENSMUSG00000001918	Slc1a5	2365.29	-0.560133	0.489675	-1.14389	0.252671	0.999684
293	ENSMUSG00000001924	Uba1	4206.25	0.0220255	0.328058	0.067139	0.946471	0.999684
294	ENSMUSG00000001930	Vwf	2854.48	-0.378388	0.426345	-0.887516	0.374801	0.999684
295	ENSMUSG00000001942	Siae	673.883	0.116185	0.329902	0.352179	0.724704	0.999684
296	ENSMUSG00000001943	Vsig2	78.1557	0.103488	0.328833	0.314712	0.75298	0.999684
297	ENSMUSG00000001946	Esam	2074.92	0.00306178	0.23773	0.0128792	0.989724	0.999684
298	ENSMUSG00000001948	Spa17	148.031	0.207418	0.4733	0.438238	0.661213	0.999684
299	ENSMUSG00000001962	Fam50a	1025.31	-0.597123	0.572995	-1.04211	0.297361	0.999684
300	ENSMUSG00000001964	Emd	560.683	-0.481873	0.423642	-1.13745	0.255349	0.999684
301	ENSMUSG00000001985	Grik3	6.19952	1.1263	1.1144	1.01068	0.312171	0.999684
302	ENSMUSG00000001986	Gria3	207.724	-0.133797	0.319365	-0.418946	0.675255	0.999684
303	ENSMUSG00000001988	Npas1	11.0773	-0.282856	1.01249	-0.279366	0.779964	0.999684
304	ENSMUSG00000001995	Sipa1l2	394.174	0.0860908	0.418582	0.205673	0.837047	0.999684
305	ENSMUSG00000001998	Ap4e1	525.555	0.539069	0.313569	1.71914	0.0855889	0.999684
306	ENSMUSG00000001999	Blvra	1160.05	-0.070507	0.230028	-0.306515	0.759213	0.999684
307	ENSMUSG00000002006	Pdzd4	54.6201	0.0643874	0.33043	0.19486	0.845503	0.999684
308	ENSMUSG00000002012	Pnck	178.935	-0.500503	0.300516	-1.66548	0.0958174	0.999684
309	ENSMUSG00000002014	Ssr4	3521	0.0535861	0.242333	0.221126	0.824994	0.999684
310	ENSMUSG00000002015	Bcap31	3822.41	0.170167	0.238659	0.71301	0.475839	0.999684
311	ENSMUSG00000002017	Fam98a	886.937	0.194785	0.258676	0.753007	0.451446	0.999684
312	ENSMUSG00000002020	Ltbp2	1244.01	0.0473991	0.258058	0.183676	0.854267	0.999684
313	ENSMUSG00000002028	Kmt2a	2593.63	0.26556	0.266051	0.998155	0.318204	0.999684
314	ENSMUSG00000002031	Ift46	771.676	0.187031	0.218713	0.855142	0.392472	0.999684
315	ENSMUSG00000002032	Tmem25	184.195	0.360597	0.317965	1.13408	0.256761	0.999684
316	ENSMUSG00000002033	Cd3g	127.228	-0.436709	0.323104	-1.3516	0.176502	0.999684
317	ENSMUSG00000002043	Trappc6a	978.844	-0.108412	0.442699	-0.244888	0.806543	0.999684
318	ENSMUSG00000002052	Supt6	1327.74	0.540042	0.274852	1.96485	0.049432	0.999684
319	ENSMUSG00000002055	Spag5	604.657	-0.458444	0.532459	-0.860995	0.389241	0.999684
320	ENSMUSG00000002058	Unc119	774.465	-0.843372	0.471129	-1.79011	0.0734365	0.999684
321	ENSMUSG00000002059	Rab34	1256.98	-0.526504	0.514593	-1.02315	0.306239	0.999684
322	ENSMUSG00000002064	Sdf2	1683.78	0.264459	0.197983	1.33577	0.181624	0.999684
323	ENSMUSG00000002068	Ccne1	305.376	-1.1778	0.472821	-2.49101	0.0127382	0.999684
324	ENSMUSG00000002076	Hsf2bp	68.6002	0.279607	0.330333	0.84644	0.397307	0.999684
325	ENSMUSG00000002083	Bbc3	380.07	-0.424021	0.793893	-0.534103	0.59327	0.999684
326	ENSMUSG00000002100	Mybpc3	6.56389	-1.49424	0.756805	-1.9744	0.048336	0.999684
327	ENSMUSG00000002102	Psmc3	7054.49	0.230437	0.238022	0.968134	0.332978	0.999684
328	ENSMUSG00000002103	Acp2	1525.8	0.114879	0.278456	0.412556	0.679932	0.999684
329	ENSMUSG00000002104	Rapsn	584.156	0.264208	0.545889	0.483995	0.628389	0.999684
330	ENSMUSG00000002105	Slc39a13	3384.26	-0.077134	0.383037	-0.201375	0.840405	0.999684
331	ENSMUSG00000002107	Celf2	2676.82	-0.165881	0.305481	-0.543016	0.587119	0.999684
332	ENSMUSG00000002108	Nr1h3	788.164	-0.0846929	0.256815	-0.329781	0.741565	0.999684
333	ENSMUSG00000002109	Ddb2	464.445	0.25657	0.326832	0.78502	0.432442	0.999684
334	ENSMUSG00000002111	Spi1	1417.49	-1.18319	0.637866	-1.85491	0.0636085	0.999684
335	ENSMUSG00000002129	Sf3a1	1489.68	0.00970306	0.282113	0.0343943	0.972563	0.999684
336	ENSMUSG00000002147	Stat6	4411.33	0.293526	0.328716	0.892947	0.371885	0.999684
337	ENSMUSG00000002190	Clgn	6.28938	-0.52944	0.776994	-0.681395	0.495622	0.999684
338	ENSMUSG00000002204	Napsa	1400.53	-0.140651	0.453446	-0.310182	0.756423	0.999684
339	ENSMUSG00000002205	Vrk3	1377.96	0.164734	0.282099	0.583956	0.55925	0.999684
340	ENSMUSG00000002210	Smg9	1201.94	0.0719831	0.331615	0.217068	0.828155	0.999684
341	ENSMUSG00000002221	Paxip1	720.751	-0.701168	0.545606	-1.28512	0.198751	0.999684
342	ENSMUSG00000002222	Rmnd5a	1875.17	0.222682	0.425549	0.523282	0.600778	0.999684
343	ENSMUSG00000002227	Mov10	682.75	-0.130261	0.316799	-0.411178	0.680942	0.999684
344	ENSMUSG00000002233	Rhoc	3700.78	0.401631	0.211826	1.89604	0.0579546	0.999684
345	ENSMUSG00000002249	Tead3	229.788	0.0727479	0.361175	0.20142	0.84037	0.999684
346	ENSMUSG00000002250	Ppard	201.912	0.378136	0.292148	1.29433	0.195551	0.999684
347	ENSMUSG00000002257	Def6	668.087	-0.79664	0.484066	-1.64573	0.0998199	0.999684
348	ENSMUSG00000002265	Peg3	760.487	0.564014	0.326171	1.7292	0.0837733	0.999684
349	ENSMUSG00000002266	Zim1	20.699	0.648407	0.660972	0.980991	0.326597	0.999684
350	ENSMUSG00000002274	Metrn	61.2367	0.126254	1.59522	0.0791452	0.936917	0.999684
351	ENSMUSG00000002279	Lmf1	650.686	0.145387	0.288132	0.504583	0.613852	0.999684
352	ENSMUSG00000002280	Narfl	1124.23	0.132788	0.246914	0.537793	0.59072	0.999684
354	ENSMUSG00000002297	Dbf4	348.582	-0.810465	0.35299	-2.296	0.0216759	0.999684
355	ENSMUSG00000002307	Daxx	1144.42	0.0534912	0.283879	0.18843	0.85054	0.999684
356	ENSMUSG00000002308	Cd320	310.762	-0.278246	0.57205	-0.486402	0.626682	0.999684
357	ENSMUSG00000002319	Ipo4	949.138	-0.520343	0.543503	-0.957388	0.338371	0.999684
358	ENSMUSG00000002320	Tm9sf1	1584.53	-0.502647	0.553416	-0.908262	0.36374	0.999684
359	ENSMUSG00000002324	Rec8	22.9771	0.32079	0.673165	0.47654	0.63369	0.999684
360	ENSMUSG00000002325	Irf9	1748.46	0.120517	0.317116	0.380039	0.703917	0.999684
361	ENSMUSG00000002326	Gmpr2	1130.58	0.0970012	0.312441	0.310462	0.756209	0.999684
362	ENSMUSG00000002329	Mdp1	1567.56	0.287185	0.199869	1.43687	0.150755	0.999684
363	ENSMUSG00000002332	Dhrs1	1289.66	0.190199	0.312896	0.607865	0.543277	0.999684
365	ENSMUSG00000002342	Tmem161a	1243.09	-0.154965	0.549758	-0.281878	0.778037	0.999684
366	ENSMUSG00000002343	Armc6	392.603	-0.106584	0.462944	-0.23023	0.817913	0.999684
367	ENSMUSG00000002345	Borcs8	639.414	0.314217	0.279477	1.1243	0.260885	0.999684
368	ENSMUSG00000002346	Slc25a42	543.549	-0.517866	0.553552	-0.935533	0.349514	0.999684
369	ENSMUSG00000002365	Snx9	1041.73	-0.374497	0.720083	-0.520075	0.603011	0.999684
370	ENSMUSG00000002372	Ranbp3	2332.57	-0.0511219	0.407154	-0.125559	0.900081	0.999684
371	ENSMUSG00000002384	Bmp8b	279.146	0.448429	0.482244	0.92988	0.352433	0.999684
372	ENSMUSG00000002393	Nr2f6	630.903	-0.339917	1.49722	-0.227033	0.820398	0.999684
373	ENSMUSG00000002395	Use1	2601.9	0.40244	0.240854	1.67089	0.0947439	0.999684
374	ENSMUSG00000002396	Ocel1	451.919	-0.260327	0.778359	-0.334457	0.738035	0.999684
375	ENSMUSG00000002409	Dyrk1b	611.202	-0.251033	0.898043	-0.279533	0.779836	0.999684
376	ENSMUSG00000002413	Braf	1325.3	0.284282	0.253586	1.12105	0.262268	0.999684
377	ENSMUSG00000002416	Ndufb2	1343.81	0.092494	0.601046	0.153888	0.877698	0.999684
378	ENSMUSG00000002428	Hltf	951.388	0.0778024	0.313475	0.248194	0.803985	0.999684
379	ENSMUSG00000002455	Prpf6	1897.3	0.232094	0.318104	0.729615	0.465625	0.999684
380	ENSMUSG00000002458	Rgs19	1488.22	-0.311067	0.361369	-0.8608	0.389348	0.999684
381	ENSMUSG00000002459	Rgs20	6.45277	-0.211566	0.930898	-0.227271	0.820213	0.999684
382	ENSMUSG00000002475	Abhd3	73.672	-0.807774	0.465443	-1.73549	0.0826534	0.999684
383	ENSMUSG00000002477	Snrpd1	932.24	0.0191838	0.250357	0.076626	0.938921	0.999684
384	ENSMUSG00000002486	Tchp	400.071	-0.264584	0.334582	-0.790791	0.429066	0.999684
385	ENSMUSG00000002489	Tiam1	203.05	-0.165643	0.427252	-0.387694	0.698242	0.999684
386	ENSMUSG00000002496	Tsc2	1834.83	-0.0248562	0.297101	-0.0836624	0.933325	0.999684
387	ENSMUSG00000002504	Slc9a3r2	2664.56	0.0165214	0.675161	0.0244703	0.980477	0.999684
388	ENSMUSG00000002524	Puf60	4179.51	-0.335199	0.499442	-0.671148	0.502127	0.999684
389	ENSMUSG00000002546	Golga2	2069.73	-0.0241521	0.333514	-0.0724171	0.94227	0.999684
390	ENSMUSG00000002550	Uck1	944.927	-0.614479	0.520709	-1.18008	0.237968	0.999684
392	ENSMUSG00000002578	Ikzf4	91.1348	0.169233	0.329763	0.513196	0.607814	0.999684
393	ENSMUSG00000002580	Mien1	973.353	0.335427	0.2597	1.29159	0.196499	0.999684
394	ENSMUSG00000002588	Pon1	8.25657	-1.96599	1.07126	-1.83522	0.0664728	0.999684
395	ENSMUSG00000002602	Axl	4597.13	-0.166896	0.280801	-0.594356	0.552274	0.999684
396	ENSMUSG00000002603	Tgfb1	3545.71	-0.72576	0.774512	-0.937055	0.348731	0.999684
397	ENSMUSG00000002608	Ccdc97	1810.11	-0.187097	0.499921	-0.374254	0.708215	0.999684
398	ENSMUSG00000002617	Zfp40	305.221	0.624165	0.329606	1.89367	0.0582693	0.999684
399	ENSMUSG00000002625	Akap8l	2998.91	-0.0085566	0.381912	-0.0224046	0.982125	0.999684
401	ENSMUSG00000002635	Pdcd2l	670.478	-0.404155	0.533512	-0.757537	0.448728	0.999684
402	ENSMUSG00000002658	Gtf2f1	1681.55	0.337299	0.332804	1.01351	0.310818	0.999684
403	ENSMUSG00000002660	Clpp	1790.29	0.21504	0.321382	0.66911	0.503425	0.999684
404	ENSMUSG00000002661	Alkbh7	374.619	-0.106616	0.713673	-0.149391	0.881245	0.999684
405	ENSMUSG00000002664	Pspn	10.4946	-0.12999	0.761407	-0.170724	0.864441	0.999684
406	ENSMUSG00000002679	Med6	649.241	0.342865	0.23676	1.44815	0.147574	0.999684
407	ENSMUSG00000002688	Prkd1	332.216	0.266047	0.480159	0.554081	0.579523	0.999684
408	ENSMUSG00000002699	Lcp2	1907.47	-0.289117	0.477841	-0.605047	0.545148	0.999684
409	ENSMUSG00000002718	Cse1l	1838.74	0.0140247	0.285518	0.0491204	0.960823	0.999684
410	ENSMUSG00000002728	Naa20	1787.61	-0.0775899	0.412125	-0.188268	0.850666	0.999684
411	ENSMUSG00000002731	Prkra	490.133	-0.128074	0.288787	-0.443488	0.657412	0.999684
412	ENSMUSG00000002732	Fkbp7	2024.67	0.240774	0.373496	0.644648	0.519155	0.999684
413	ENSMUSG00000002733	Plekha3	1547.18	-0.22762	0.822001	-0.27691	0.781849	0.999684
414	ENSMUSG00000002741	Ykt6	2287.89	-0.464847	0.406486	-1.14358	0.2528	0.999684
415	ENSMUSG00000002748	Baz1b	2515.36	0.259846	0.233799	1.11141	0.266392	0.999684
416	ENSMUSG00000002763	Pex6	1221.86	-0.347236	0.701806	-0.494776	0.620759	0.999684
418	ENSMUSG00000002768	Mea1	1792.01	0.351081	0.221304	1.58642	0.112644	0.999684
420	ENSMUSG00000002771	Grin2d	127.563	-0.620497	0.829172	-0.748333	0.454259	0.999684
421	ENSMUSG00000002778	Kdelr1	1625.99	-0.501203	0.360569	-1.39003	0.164519	0.999684
422	ENSMUSG00000002781	Tmem143	472.668	-0.0280113	0.369629	-0.0757824	0.939592	0.999684
423	ENSMUSG00000002791	Pdxk-ps	7.22721	-0.242736	0.715309	-0.339344	0.73435	0.999684
424	ENSMUSG00000002797	Ggct	210.434	-0.142792	0.31854	-0.448271	0.653958	0.999684
425	ENSMUSG00000002799	Jag2	963.419	-0.274429	0.693238	-0.395865	0.692205	0.999684
426	ENSMUSG00000002803	Btbd6	689.484	-0.356305	0.84113	-0.423603	0.671855	0.999684
427	ENSMUSG00000002804	Nudt14	403.402	0.0297819	0.303572	0.098105	0.921849	0.999684
428	ENSMUSG00000002808	Epdr1	10901.2	-0.213097	0.459109	-0.464153	0.642538	0.999684
429	ENSMUSG00000002812	Flii	2885.77	-0.29079	0.328621	-0.884879	0.376222	0.999684
430	ENSMUSG00000002814	Top3a	435.373	0.343941	0.408588	0.841778	0.399912	0.999684
431	ENSMUSG00000002820	Atg4d	1505.16	-0.774533	0.624308	-1.24063	0.214744	0.999684
432	ENSMUSG00000002825	Qtrt1	441.603	0.0847736	0.321772	0.263459	0.792197	0.999684
433	ENSMUSG00000002833	Hdgfrp2	1642.98	-0.164488	0.396738	-0.414603	0.678433	0.999684
434	ENSMUSG00000002835	Chaf1a	174.032	-0.865697	0.440087	-1.9671	0.0491712	0.999684
435	ENSMUSG00000002844	Adprh	1640.49	-0.270489	0.419323	-0.645061	0.518887	0.999684
436	ENSMUSG00000002845	Tmem39a	1615.87	0.339288	0.371873	0.912377	0.36157	0.999684
437	ENSMUSG00000002846	Timmdc1	222.632	-0.355297	0.547226	-0.649269	0.516164	0.999684
438	ENSMUSG00000002847	Pla1a	83.9094	-0.0897845	0.301946	-0.297353	0.766197	0.999684
439	ENSMUSG00000002870	Mcm2	1650.3	-0.816278	0.503318	-1.62179	0.104848	0.999684
440	ENSMUSG00000002871	Tpra1	1927.16	-0.142465	0.338083	-0.421389	0.673471	0.999684
441	ENSMUSG00000002881	Nab1	1401.68	-0.285071	0.532712	-0.535133	0.592558	0.999684
442	ENSMUSG00000002885	Adgre5	2238.28	-0.0262556	0.305158	-0.0860395	0.931435	0.999684
443	ENSMUSG00000002897	Il17ra	1278.32	-0.318163	0.380581	-0.835991	0.40316	0.999684
444	ENSMUSG00000002900	Lamb1	373.322	-0.528194	0.25127	-2.1021	0.0355444	0.999684
445	ENSMUSG00000002908	Kcnn1	223.033	-0.640317	0.798229	-0.802173	0.422453	0.999684
446	ENSMUSG00000002910	Arrdc2	830.647	-0.213177	0.773469	-0.275611	0.782847	0.999684
447	ENSMUSG00000002944	Cd36	4580.65	-0.00850606	0.415823	-0.020456	0.98368	0.999684
448	ENSMUSG00000002948	Map2k7	1527.14	-0.125072	0.417499	-0.299576	0.764501	0.999684
449	ENSMUSG00000002949	Timm44	1448.77	0.247318	0.196835	1.25648	0.208943	0.999684
450	ENSMUSG00000002957	Ap2a2	2094.41	-0.464823	0.413371	-1.12447	0.260814	0.999684
451	ENSMUSG00000002968	Med25	1852.12	-0.45829	0.71391	-0.641944	0.52091	0.999684
452	ENSMUSG00000002980	Bcam	1671.12	-0.328415	0.56753	-0.578674	0.562809	0.999684
453	ENSMUSG00000002981	Clptm1	3793.28	-0.504557	0.552658	-0.912964	0.361261	0.999684
454	ENSMUSG00000002983	Relb	488.851	-0.600033	0.647461	-0.926748	0.354058	0.999684
455	ENSMUSG00000002984	Tomm40	959.317	-0.303192	0.754227	-0.40199	0.687691	0.999684
456	ENSMUSG00000002985	Apoe	10702.3	-1.1626	0.796357	-1.4599	0.144317	0.999684
457	ENSMUSG00000002996	Hbp1	2361.45	0.125169	0.336761	0.371684	0.710128	0.999684
458	ENSMUSG00000002997	Prkar2b	1743.15	-1.0693	0.522148	-2.04789	0.0405705	0.999684
459	ENSMUSG00000003031	Cdkn1b	681.158	0.458948	0.446184	1.02861	0.303665	0.999684
460	ENSMUSG00000003032	Klf4	957.846	0.023033	0.392551	0.0586752	0.953211	0.999684
461	ENSMUSG00000003033	Ap1m1	2682.43	-0.117353	0.35441	-0.331123	0.740551	0.999684
462	ENSMUSG00000003037	Rab8a	4214.85	0.21241	0.33433	0.63533	0.525213	0.999684
463	ENSMUSG00000003038	Hmgn2	11384.8	-0.108785	0.387202	-0.280953	0.778746	0.999684
464	ENSMUSG00000003039	Fam32a	3833.06	0.224328	0.368846	0.608187	0.543063	0.999684
465	ENSMUSG00000003051	Elf3	8.10109	1.58133	1.09475	1.44447	0.148606	0.999684
466	ENSMUSG00000003062	Stard3nl	2154.15	-0.0315325	0.286977	-0.109878	0.912506	0.999684
467	ENSMUSG00000003068	Stk11	1482.88	-0.0812987	0.577697	-0.140729	0.888084	0.999684
468	ENSMUSG00000003070	Efna2	106.052	-0.271729	0.796245	-0.341263	0.732905	0.999684
469	ENSMUSG00000003072	Atp5d	6195.42	-0.371979	0.734204	-0.506643	0.612405	0.999684
470	ENSMUSG00000003099	Ppp5c	1795.16	-0.041498	0.266905	-0.155479	0.876444	0.999684
471	ENSMUSG00000003119	Cdk12	949.983	-0.0302193	0.27022	-0.111832	0.910957	0.999684
472	ENSMUSG00000003123	Lipe	482.219	-0.802258	0.510604	-1.5712	0.116137	0.999684
473	ENSMUSG00000003131	Pafah1b2	2093.9	-0.523753	0.432059	-1.21223	0.225426	0.999684
474	ENSMUSG00000003134	Tbc1d8	750.236	-0.0321868	0.363134	-0.0886364	0.929371	0.999684
475	ENSMUSG00000003135	Cnot11	443.98	-0.410606	0.769451	-0.533635	0.593594	0.999684
476	ENSMUSG00000003153	Slc2a3	2132.93	-0.0306238	0.444658	-0.0688703	0.945093	0.999684
477	ENSMUSG00000003154	Foxj2	1082.32	-0.160721	0.551838	-0.291247	0.770863	0.999684
478	ENSMUSG00000003161	Sri	6643.78	0.130749	0.303287	0.431106	0.666392	0.999684
479	ENSMUSG00000003166	Dgcr2	1253.27	-0.112294	0.255602	-0.439331	0.660422	0.999684
480	ENSMUSG00000003184	Irf3	1832.05	-0.148488	0.367992	-0.403508	0.686574	0.999684
481	ENSMUSG00000003190	Bcl2l12	480.21	0.205754	0.343225	0.599473	0.548858	0.999684
482	ENSMUSG00000003198	Zfp959	413.894	0.171338	0.298644	0.573719	0.566158	0.999684
483	ENSMUSG00000003199	Mpnd	2086.96	-0.322566	0.852136	-0.378539	0.70503	0.999684
484	ENSMUSG00000003200	Sh3gl1	2918.58	-0.573134	0.482479	-1.18789	0.234875	0.999684
485	ENSMUSG00000003206	Ebi3	182.242	-0.727331	0.543591	-1.33801	0.180893	0.999684
486	ENSMUSG00000003208	Ccdc94	458.096	0.409683	0.355104	1.1537	0.248624	0.999684
487	ENSMUSG00000003226	Ranbp2	2172.36	0.199637	0.217154	0.919337	0.357919	0.999684
488	ENSMUSG00000003227	Edar	80.1597	0.205438	0.328004	0.626328	0.5311	0.999684
489	ENSMUSG00000003228	Grk5	125.191	-0.0968773	0.326958	-0.296298	0.767002	0.999684
490	ENSMUSG00000003233	Dvl3	415.996	-0.368065	0.619532	-0.594101	0.552445	0.999684
491	ENSMUSG00000003234	Abcf3	2006.38	0.412318	0.275105	1.49876	0.133935	0.999684
492	ENSMUSG00000003235	Eif2b5	1283.25	-0.287832	0.637676	-0.451376	0.651719	0.999684
493	ENSMUSG00000003269	Cyth2	976.834	-0.37215	0.618881	-0.601326	0.547623	0.999684
494	ENSMUSG00000003271	Sult2b1	17.2065	0.742421	0.620977	1.19557	0.231865	0.999684
495	ENSMUSG00000003273	Car11	346.517	0.594582	0.385834	1.54103	0.123309	0.999684
496	ENSMUSG00000003279	Dlgap1	27.7678	0.195627	0.669143	0.292355	0.770015	0.999684
497	ENSMUSG00000003282	Plag1	21.6141	0.257485	0.599486	0.429509	0.667553	0.999684
498	ENSMUSG00000003283	Hck	1039.91	-0.773285	0.5013	-1.54256	0.122938	0.999684
499	ENSMUSG00000003299	Mrpl4	1850.98	-0.50183	0.641996	-0.781672	0.434407	0.999684
500	ENSMUSG00000003308	Keap1	1620.1	-0.418583	0.605727	-0.691043	0.489539	0.999684
501	ENSMUSG00000003309	Ap1m2	14.3905	0.816036	0.846171	0.964387	0.334852	0.999684
502	ENSMUSG00000003316	Glg1	4458.72	0.305997	0.367344	0.832999	0.404846	0.999684
504	ENSMUSG00000003344	Btbd2	984.254	-0.182417	0.627671	-0.290625	0.771338	0.999684
505	ENSMUSG00000003345	Csnk1g2	3451.87	-0.360219	1.00114	-0.359808	0.71899	0.999684
506	ENSMUSG00000003346	Abhd17a	3132.12	-0.325101	1.0959	-0.296652	0.766732	0.999684
507	ENSMUSG00000003348	Mob3a	610.65	0.0966152	0.464769	0.207878	0.835324	0.999684
508	ENSMUSG00000003352	Cacnb3	732.85	-0.282725	0.557845	-0.506815	0.612284	0.999684
509	ENSMUSG00000003354	Ccdc65	24.2129	0.12116	0.502283	0.241218	0.809386	0.999684
510	ENSMUSG00000003355	Fkbp11	668.684	-0.102636	0.506309	-0.202714	0.839358	0.999684
511	ENSMUSG00000003360	Ddx23	650.372	0.264596	0.567211	0.466486	0.640868	0.999684
512	ENSMUSG00000003363	Pld3	2882.03	0.193285	0.38786	0.498336	0.618247	0.999684
513	ENSMUSG00000003378	Grik5	283.055	-0.34535	0.724435	-0.476716	0.633564	0.999684
514	ENSMUSG00000003379	Cd79a	2772.18	-0.212495	0.490638	-0.433099	0.664942	0.999684
516	ENSMUSG00000003382	Etv3	818.607	0.277163	0.269986	1.02658	0.304617	0.999684
517	ENSMUSG00000003402	Prkcsh	1656.64	0.195926	0.273	0.717678	0.472956	0.999684
518	ENSMUSG00000003411	Rab3b	18.4079	-0.57658	0.506634	-1.13806	0.255096	0.999684
519	ENSMUSG00000003418	St8sia6	276.965	-0.680849	0.346228	-1.96648	0.0492436	0.999684
520	ENSMUSG00000003420	Fcgrt	7552.36	0.242531	0.331055	0.732602	0.463801	0.999684
521	ENSMUSG00000003421	Nosip	1872.72	-0.0805151	0.544103	-0.147978	0.882361	0.999684
522	ENSMUSG00000003423	Pih1d1	1160.3	-0.108708	0.372908	-0.291516	0.770657	0.999684
523	ENSMUSG00000003429	Rps11	5254.55	0.11227	0.233762	0.480276	0.631031	0.999684
524	ENSMUSG00000003435	Supt5	4103	0.287901	0.325354	0.884888	0.376217	0.999684
525	ENSMUSG00000003437	Paf1	1493.06	-0.393603	0.43138	-0.912427	0.361544	0.999684
526	ENSMUSG00000003438	Timm50	1060.76	-0.666877	0.621133	-1.07365	0.282981	0.999684
527	ENSMUSG00000003444	Med29	445.137	0.101129	0.376412	0.268666	0.788187	0.999684
528	ENSMUSG00000003452	Bicd1	627.974	-0.0717222	0.331901	-0.216095	0.828914	0.999684
529	ENSMUSG00000003458	Ncstn	3925.69	0.280133	0.354743	0.789681	0.429714	0.999684
530	ENSMUSG00000003464	Pex19	3167.34	0.252132	0.220653	1.14267	0.253177	0.999684
531	ENSMUSG00000003469	Phyhip	123.503	-0.678582	0.666899	-1.01752	0.308907	0.999684
532	ENSMUSG00000003476	Crhr2	192.072	-0.150098	0.646576	-0.232143	0.816427	0.999684
533	ENSMUSG00000003477	Inmt	118.024	0.792529	0.77765	1.01913	0.30814	0.999684
534	ENSMUSG00000003484	Cyp4f18	768.671	-0.532517	0.517634	-1.02875	0.303596	0.999684
535	ENSMUSG00000003500	Impdh1	1222.42	-0.586356	0.428831	-1.36733	0.17152	0.999684
536	ENSMUSG00000003518	Dusp3	1765.74	0.0364639	0.260352	0.140056	0.888615	0.999684
537	ENSMUSG00000003526	Prodh	344.696	-0.386255	0.330319	-1.16934	0.242267	0.999684
538	ENSMUSG00000003527	Dgcr14	1018.54	0.112383	0.368313	0.305131	0.760267	0.999684
539	ENSMUSG00000003528	Slc25a1	749.166	-0.524194	0.605762	-0.865348	0.386848	0.999684
540	ENSMUSG00000003531	Dgcr6	1253.02	-0.241018	0.778122	-0.309743	0.756756	0.999684
541	ENSMUSG00000003534	Ddr1	921.913	-0.0771002	0.566406	-0.136122	0.891725	0.999684
542	ENSMUSG00000003541	Ier3	1281.74	0.468104	0.348173	1.34446	0.178801	0.999684
543	ENSMUSG00000003545	Fosb	49.2826	1.34685	0.941221	1.43096	0.152441	0.999684
544	ENSMUSG00000003546	Klc4	881.424	-0.0543673	0.358747	-0.151548	0.879544	0.999684
545	ENSMUSG00000003549	Ercc1	1154.54	0.413779	0.228599	1.81007	0.0702854	0.999684
547	ENSMUSG00000003559	As3mt	1570.96	0.373569	0.224204	1.6662	0.0956736	0.999684
548	ENSMUSG00000003573	Homer3	332.722	-0.567714	0.554653	-1.02355	0.306049	0.999684
549	ENSMUSG00000003575	Crtc1	606.066	-0.395192	0.595881	-0.663207	0.507198	0.999684
550	ENSMUSG00000003581	Rnf215	819.809	-0.161497	0.550985	-0.293107	0.769441	0.999684
551	ENSMUSG00000003585	Sec14l2	197.947	-0.615793	0.361711	-1.70244	0.0886722	0.999684
552	ENSMUSG00000003604	Aven	485.541	-0.137586	0.917432	-0.149969	0.880789	0.999684
553	ENSMUSG00000003617	Cp	4994.47	-0.106486	0.245382	-0.43396	0.664317	0.999684
554	ENSMUSG00000003623	Crot	1863.67	0.120681	0.25022	0.482301	0.629592	0.999684
555	ENSMUSG00000003660	Snrnp200	2050.34	0.203846	0.246639	0.826495	0.408524	0.999684
556	ENSMUSG00000003662	Ciao1	1108.31	0.32473	0.230731	1.4074	0.15931	0.999684
557	ENSMUSG00000003665	Has1	24.9037	0.719008	0.695315	1.03408	0.301101	0.999684
558	ENSMUSG00000003680	Taf6l	1367.75	-0.360259	0.295895	-1.21752	0.223406	0.999684
559	ENSMUSG00000003721	Insig2	9121.47	0.709905	0.294896	2.4073	0.0160709	0.999684
560	ENSMUSG00000003731	Kpna6	680.71	0.0739202	0.259201	0.285185	0.775502	0.999684
561	ENSMUSG00000003746	Man1a	988.529	-0.489759	0.435331	-1.12502	0.260579	0.999684
562	ENSMUSG00000003752	Itpkc	101.762	0.0433166	0.716289	0.0604736	0.951778	0.999684
563	ENSMUSG00000003762	Coq8b	408.173	-0.0542931	0.408031	-0.133061	0.894145	0.999684
564	ENSMUSG00000003778	Brd8	3687.17	0.186435	0.348794	0.534512	0.592987	0.999684
565	ENSMUSG00000003779	Kif20a	506.996	-0.515207	0.633919	-0.812734	0.416371	0.999684
566	ENSMUSG00000003808	Farsa	1573.91	0.107412	0.324564	0.330944	0.740687	0.999684
567	ENSMUSG00000003809	Gcdh	825.172	0.245594	0.257693	0.95305	0.340565	0.999684
568	ENSMUSG00000003810	Mast2	1634.46	0.0324732	0.512151	0.0634056	0.949444	0.999684
569	ENSMUSG00000003812	Dnase2a	368.063	-0.258745	0.357327	-0.724112	0.468997	0.999684
570	ENSMUSG00000003813	Rad23a	4446.84	0.00891214	0.291491	0.0305743	0.975609	0.999684
571	ENSMUSG00000003814	Calr	14189.6	0.124921	0.335319	0.372543	0.709489	0.999684
572	ENSMUSG00000003824	Syce2	453.458	-0.127074	0.294087	-0.432097	0.665671	0.999684
573	ENSMUSG00000003847	Nfat5	2035.98	0.224618	0.221048	1.01615	0.309557	0.999684
574	ENSMUSG00000003848	Nob1	1297.33	0.256872	0.228154	1.12587	0.260219	0.999684
575	ENSMUSG00000003849	Nqo1	656.392	0.308164	0.243875	1.26361	0.206368	0.999684
576	ENSMUSG00000003863	Ppfia3	13.8787	-0.0529035	0.906446	-0.0583637	0.953459	0.999684
577	ENSMUSG00000003872	Lin7b	32.7742	-0.345955	0.921119	-0.375581	0.707229	0.999684
578	ENSMUSG00000003873	Bax	1691.41	-0.390093	0.382027	-1.02111	0.3072	0.999684
579	ENSMUSG00000003882	Il7r	369.284	-0.142631	0.547371	-0.260575	0.79442	0.999684
580	ENSMUSG00000003923	Tfam	1139.51	-0.066034	0.39834	-0.165773	0.868336	0.999684
581	ENSMUSG00000003929	Zfp81	446.857	0.480798	0.358706	1.34037	0.180125	0.999684
582	ENSMUSG00000003934	Efnb3	45.7931	-0.721304	0.434563	-1.65984	0.0969471	0.999684
583	ENSMUSG00000003948	Mmd	601.334	-0.50417	0.4219	-1.195	0.232088	0.999684
585	ENSMUSG00000003955	Fam162a	1746.06	-0.0859398	0.633865	-0.135581	0.892153	0.999684
586	ENSMUSG00000003970	Rpl8	5566.62	-0.0464777	0.266232	-0.174576	0.861412	0.999684
587	ENSMUSG00000003992	Ssbp2	1784.67	0.438106	0.37984	1.1534	0.248748	0.999684
588	ENSMUSG00000004018	Fancl	411.688	0.157963	0.300209	0.526176	0.598766	0.999684
589	ENSMUSG00000004031	Brinp2	50.6414	-0.708615	0.756091	-0.937208	0.348652	0.999684
590	ENSMUSG00000004032	Gstm5	1930.67	0.365071	0.403549	0.90465	0.365651	0.999684
591	ENSMUSG00000004035	Gstm7	269.277	0.792256	0.332487	2.38282	0.0171806	0.999684
592	ENSMUSG00000004040	Stat3	5988.7	-0.265117	0.377476	-0.70234	0.482467	0.999684
593	ENSMUSG00000004043	Stat5a	712.46	-0.294234	0.361698	-0.81348	0.415943	0.999684
594	ENSMUSG00000004044	Ptrf	5014.08	0.0368763	0.366626	0.100583	0.919881	0.999684
595	ENSMUSG00000004054	Map3k11	1103.36	-0.48074	0.702803	-0.684031	0.493955	0.999684
596	ENSMUSG00000004056	Akt2	3122.69	-0.167909	0.367457	-0.456949	0.647707	0.999684
597	ENSMUSG00000004070	Hmox2	1219.3	0.17176	0.241025	0.712624	0.476078	0.999684
598	ENSMUSG00000004071	Cdip1	2663.49	0.363171	0.226548	1.60306	0.108921	0.999684
599	ENSMUSG00000004096	Cwc15	3572.29	0.329873	0.25269	1.30544	0.191742	0.999684
600	ENSMUSG00000004098	Col5a3	845.892	-0.633936	0.372743	-1.70073	0.0889937	0.999684
601	ENSMUSG00000004099	Dnmt1	1368.55	-0.403709	0.462954	-0.872028	0.383193	0.999684
602	ENSMUSG00000004100	Ppan	851.42	-0.560815	0.550511	-1.01872	0.308337	0.999684
603	ENSMUSG00000004105	Angptl2	3557.55	0.356277	0.368693	0.966326	0.333881	0.999684
604	ENSMUSG00000004110	Cacna1e	114.285	-0.311701	0.502367	-0.620464	0.534952	0.999684
605	ENSMUSG00000004113	Cacna1b	4.51004	-0.914058	0.876836	-1.04245	0.297203	0.999684
606	ENSMUSG00000004127	Trmt10a	271.848	0.186033	0.230061	0.808623	0.418732	0.999684
607	ENSMUSG00000004151	Etv1	342.538	-0.0251443	0.243318	-0.103339	0.917694	0.999684
608	ENSMUSG00000004187	Kifc2	505.428	-0.368779	0.716154	-0.514944	0.606592	0.999684
609	ENSMUSG00000004207	Psap	17666.7	-0.673734	0.355264	-1.89643	0.0579028	0.999684
610	ENSMUSG00000004221	Ikbkg	1056.21	0.184863	0.304482	0.607139	0.543759	0.999684
611	ENSMUSG00000004233	Wars2	336.756	0.258677	0.269832	0.95866	0.33773	0.999684
612	ENSMUSG00000004263	Atn1	164.602	0.38782	0.355848	1.08985	0.275781	0.999684
613	ENSMUSG00000004264	Phb2	2631.34	-0.815966	0.642691	-1.26961	0.204224	0.999684
614	ENSMUSG00000004267	Eno2	262.623	0.223084	0.351	0.635569	0.525057	0.999684
615	ENSMUSG00000004268	Emg1	2499.04	0.200435	0.256882	0.78026	0.435238	0.999684
616	ENSMUSG00000004270	Lpcat3	1464.06	-0.357555	0.35202	-1.01572	0.309762	0.999684
617	ENSMUSG00000004285	Atp6v1f	3835.13	0.218393	0.227376	0.960495	0.336806	0.999684
618	ENSMUSG00000004317	Clcn5	157.001	-0.0569088	0.361188	-0.15756	0.874803	0.999684
619	ENSMUSG00000004319	Clcn3	1840.57	-0.365499	0.274878	-1.32968	0.183623	0.999684
620	ENSMUSG00000004328	Hif3a	25.8948	-0.994952	0.628341	-1.58346	0.113317	0.999684
621	ENSMUSG00000004347	Pde1c	58.8604	-0.502558	0.482866	-1.04078	0.297977	0.999684
622	ENSMUSG00000004356	Utp20	334.345	0.182586	0.305525	0.597615	0.550097	0.999684
623	ENSMUSG00000004359	Spic	522.332	-0.622146	0.493819	-1.25987	0.207717	0.999684
624	ENSMUSG00000004360	9330159F19Rik	611.83	0.285848	0.606632	0.471204	0.637495	0.999684
625	ENSMUSG00000004364	Cul3	2953.5	-0.272535	0.575389	-0.473653	0.635747	0.999684
626	ENSMUSG00000004371	Il11	16.8777	0.309217	0.450797	0.685934	0.492755	0.999684
627	ENSMUSG00000004383	Large1	428.18	0.166419	0.307436	0.541313	0.588292	0.999684
628	ENSMUSG00000004393	Ddx56	1619.96	0.343162	0.324702	1.05685	0.290579	0.999684
629	ENSMUSG00000004394	Tmed4	4953.83	0.538534	0.293138	1.83713	0.0661901	0.999684
630	ENSMUSG00000004415	Col26a1	7.12956	-0.881385	0.960914	-0.917237	0.359019	0.999684
631	ENSMUSG00000004446	Bid	786.524	-0.569285	0.391495	-1.45413	0.14591	0.999684
632	ENSMUSG00000004451	Ralb	3582.08	-0.105473	0.359583	-0.293321	0.769277	0.999684
633	ENSMUSG00000004455	Ppp1cc	1539.41	-0.410472	0.785681	-0.522442	0.601363	0.999684
634	ENSMUSG00000004460	Dnajb11	2330.79	-0.491286	0.480771	-1.02187	0.306843	0.999684
635	ENSMUSG00000004462	Tbccd1	621.477	0.143135	0.345453	0.414339	0.678626	0.999684
636	ENSMUSG00000004473	Clec11a	2750.56	-1.00623	0.672858	-1.49546	0.134794	0.999684
637	ENSMUSG00000004500	Zfp324	327.112	-0.467959	0.571321	-0.819083	0.412739	0.999684
638	ENSMUSG00000004508	Gab2	900.24	0.1188	0.331428	0.358449	0.720007	0.999684
639	ENSMUSG00000004530	Coro1c	2188.51	-0.878336	0.376786	-2.33113	0.0197465	0.999684
640	ENSMUSG00000004535	Tax1bp1	6374.84	0.0982483	0.291547	0.33699	0.736125	0.999684
642	ENSMUSG00000004552	Ctse	3573.65	-0.65967	0.530834	-1.24271	0.213976	0.999684
643	ENSMUSG00000004561	Mettl17	985.892	0.403808	0.321065	1.25771	0.208495	0.999684
644	ENSMUSG00000004562	Arhgef40	1051.71	-0.237992	0.458877	-0.51864	0.604012	0.999684
645	ENSMUSG00000004565	Pnpla6	1027.9	-0.0303013	0.270334	-0.112088	0.910753	0.999684
646	ENSMUSG00000004567	Mcoln1	1179.04	-0.580801	0.645467	-0.899815	0.368219	0.999684
647	ENSMUSG00000004568	Arhgef18	1108	-0.0993484	0.303474	-0.327371	0.743387	0.999684
648	ENSMUSG00000004591	Pkn2	1998.42	-0.0485243	0.459866	-0.105518	0.915965	0.999684
649	ENSMUSG00000004626	Stxbp2	1909.24	-0.19479	0.432486	-0.450396	0.652425	0.999684
650	ENSMUSG00000004631	Sgce	1530.36	0.338195	0.337743	1.00134	0.316663	0.999684
651	ENSMUSG00000004633	Chn2	726.306	-0.0253626	0.494347	-0.0513053	0.959082	0.999684
652	ENSMUSG00000004637	Wwox	447.18	0.125416	0.29645	0.423058	0.672253	0.999684
653	ENSMUSG00000004642	Slbp	2338.37	-0.666581	0.465515	-1.43192	0.152166	0.999684
654	ENSMUSG00000004655	Aqp1	6269.37	-0.207927	0.423684	-0.490761	0.623596	0.999684
655	ENSMUSG00000004661	Arid3b	553.477	-0.141665	0.34555	-0.40997	0.681828	0.999684
656	ENSMUSG00000004665	Cnn2	11619	-0.241781	0.333753	-0.724432	0.468801	0.999684
657	ENSMUSG00000004667	Polr2e	2931.47	0.293643	0.196321	1.49573	0.134723	0.999684
658	ENSMUSG00000004668	Abca13	185.516	0.194361	0.447825	0.434011	0.664281	0.999684
659	ENSMUSG00000004677	Myo9b	1873.94	-0.298036	0.33511	-0.889367	0.373806	0.999684
660	ENSMUSG00000004698	Hdac9	2960.67	0.82075	0.443646	1.85001	0.0643121	0.999684
661	ENSMUSG00000004707	Ly9	322.639	-0.687475	0.450436	-1.52624	0.126949	0.999684
662	ENSMUSG00000004709	Cd244	407.294	-0.166349	0.501995	-0.331377	0.74036	0.999684
663	ENSMUSG00000004730	Adgre1	803.281	-0.325822	0.422195	-0.771734	0.440272	0.999684
664	ENSMUSG00000004768	Rab23	563.808	-0.310362	0.295745	-1.04943	0.293982	0.999684
665	ENSMUSG00000004771	Rab11a	2707.25	-0.788605	0.533043	-1.47944	0.139023	0.999684
666	ENSMUSG00000004788	Eif2b2	1134.95	0.0171076	0.281115	0.0608564	0.951474	0.999684
667	ENSMUSG00000004789	Dlst	4373.65	-0.00859102	0.252717	-0.0339946	0.972881	0.999684
668	ENSMUSG00000004791	Pgf	908.46	0.254513	0.3087	0.824467	0.409674	0.999684
669	ENSMUSG00000004798	Ulk2	1690.2	-0.151185	0.578169	-0.261489	0.793716	0.999684
670	ENSMUSG00000004814	Ccl24	10.4872	-0.525493	0.585829	-0.897007	0.369715	0.999684
671	ENSMUSG00000004815	Dgkq	293.038	-0.529744	0.497471	-1.06487	0.286933	0.999684
672	ENSMUSG00000004837	Grap	572.162	0.0373549	0.254614	0.146712	0.883359	0.999684
673	ENSMUSG00000004842	Pou1f1	3.37848	-0.467466	1.06949	-0.437094	0.662043	0.999684
674	ENSMUSG00000004843	Chmp2b	1438.6	-0.475086	0.560985	-0.846879	0.397062	0.999684
675	ENSMUSG00000004846	Plod3	1669.5	-0.0762301	0.387483	-0.196731	0.844038	0.999684
676	ENSMUSG00000004849	Ap1s1	2392.82	0.227798	0.27455	0.829716	0.406699	0.999684
677	ENSMUSG00000004864	Mapk13	596.883	-0.167795	0.451837	-0.371362	0.710368	0.999684
678	ENSMUSG00000004865	Srpk1	1442.12	0.139145	0.27907	0.498603	0.618059	0.999684
679	ENSMUSG00000004872	Pax3	6.34218	0.840195	0.822853	1.02107	0.307219	0.999684
680	ENSMUSG00000004880	Lbr	4778.38	-0.421951	0.391761	-1.07706	0.281452	0.999684
682	ENSMUSG00000004891	Nes	1064.02	0.782621	0.373737	2.09404	0.0362561	0.999684
683	ENSMUSG00000004892	Bcan	98.9057	-0.786602	0.717665	-1.09606	0.273054	0.999684
685	ENSMUSG00000004895	Prcc	222.365	-1.20552	0.582163	-2.07076	0.0383816	0.999684
686	ENSMUSG00000004896	Rrnad1	1258.99	0.476936	0.296433	1.60892	0.107634	0.999684
687	ENSMUSG00000004897	Hdgf	6560.12	-0.171672	0.606287	-0.283153	0.77706	0.999684
688	ENSMUSG00000004902	Slc25a18	17.4655	0.734165	0.616196	1.19145	0.233478	0.999684
689	ENSMUSG00000004929	Thop1	557.865	-0.556679	0.925139	-0.601724	0.547358	0.999684
690	ENSMUSG00000004933	Matk	1176.67	0.0333608	0.480952	0.069364	0.9447	0.999684
691	ENSMUSG00000004934	Pias4	1037.53	-0.481761	0.553815	-0.869896	0.384357	0.999684
692	ENSMUSG00000004936	Map2k1	2140.43	-0.387254	0.441236	-0.877659	0.380129	0.999684
693	ENSMUSG00000004937	Sgta	3556.27	0.0879601	0.414351	0.212284	0.831886	0.999684
694	ENSMUSG00000004945	Tmem242	916.412	0.710068	0.364727	1.94685	0.0515528	0.999684
695	ENSMUSG00000004947	Dtx2	476.036	-0.363679	0.490144	-0.741983	0.458097	0.999684
696	ENSMUSG00000004951	Hspb1	2286.91	1.34105	1.49828	0.89506	0.370755	0.999684
697	ENSMUSG00000004952	Rasa4	2437.6	-0.393541	0.552984	-0.711668	0.47667	0.999684
698	ENSMUSG00000004961	Syt5	17.7115	-0.390339	0.540899	-0.721648	0.470511	0.999684
699	ENSMUSG00000004980	Hnrnpa2b1	20682.1	-0.0967328	0.281218	-0.343978	0.730863	0.999684
700	ENSMUSG00000004988	Fxyd4	14.816	0.462728	0.679069	0.681416	0.495609	0.999684
701	ENSMUSG00000004994	Ccdc130	738.503	0.497428	0.265619	1.87271	0.0611078	0.999684
702	ENSMUSG00000004996	Mri1	525.461	-0.528058	0.870463	-0.60664	0.54409	0.999684
703	ENSMUSG00000005034	Prkacb	2309.32	-0.17709	0.329952	-0.536714	0.591465	0.999684
704	ENSMUSG00000005043	Sgsh	465.468	0.10522	0.30758	0.342089	0.732284	0.999684
705	ENSMUSG00000005045	Chd5	15.7873	0.553707	0.840203	0.659016	0.509886	0.999684
706	ENSMUSG00000005054	Cstb	1848.88	0.012915	0.2234	0.0578112	0.953899	0.999684
707	ENSMUSG00000005057	Sh2b2	394.705	-0.780596	0.713911	-1.09341	0.274215	0.999684
708	ENSMUSG00000005069	Pex5	1302.15	-0.150066	0.329608	-0.455288	0.648902	0.999684
709	ENSMUSG00000005078	Jkamp	1353.77	-0.0241085	0.383682	-0.0628346	0.949898	0.999684
710	ENSMUSG00000005087	Cd44	26075.6	0.717479	0.339818	2.11136	0.0347412	0.999684
712	ENSMUSG00000005102	Eif2ak4	554.614	-0.231711	0.372448	-0.622131	0.533856	0.999684
713	ENSMUSG00000005103	Wdr1	10161.4	-0.0289965	0.267443	-0.108422	0.913661	0.999684
714	ENSMUSG00000005107	Slc2a9	81.9811	0.199918	0.534379	0.374113	0.70832	0.999684
715	ENSMUSG00000005124	Wisp1	29541.9	0.778729	0.424735	1.83345	0.0667359	0.999684
716	ENSMUSG00000005125	Ndrg1	36426	0.733078	0.436778	1.67838	0.0932737	0.999684
717	ENSMUSG00000005131	4930550C14Rik	80.8502	-0.0139872	0.328102	-0.0426306	0.965996	0.999684
718	ENSMUSG00000005142	Man2b1	2939.5	-0.105409	0.372986	-0.282608	0.777478	0.999684
719	ENSMUSG00000005148	Klf5	226.032	0.244932	1.48789	0.164617	0.869246	0.999684
720	ENSMUSG00000005150	Wdr83	915.202	0.0790938	0.29419	0.268852	0.788043	0.999684
721	ENSMUSG00000005161	Prdx2	9911.15	-0.241312	0.310367	-0.777505	0.436861	0.999684
722	ENSMUSG00000005198	Polr2a	1213.16	-0.157696	0.31938	-0.493758	0.621477	0.999684
723	ENSMUSG00000005202	Shbg	3.05954	-1.26101	1.23538	-1.02075	0.307374	0.999684
724	ENSMUSG00000005204	Senp3	1039.45	-0.120362	0.191223	-0.629435	0.529065	0.999684
725	ENSMUSG00000005220	Corin	14.1848	0.667003	0.900963	0.740322	0.459105	0.999684
727	ENSMUSG00000005233	Spc25	796.809	-0.772172	0.45446	-1.6991	0.0893009	0.999684
728	ENSMUSG00000005237	Dnah2	59.6579	-0.0719777	0.538268	-0.133721	0.893623	0.999684
729	ENSMUSG00000005262	Ufd1	2836.35	0.339433	0.29931	1.13405	0.256773	0.999684
730	ENSMUSG00000005267	Zfp287	198.145	-0.410028	0.546598	-0.750145	0.453167	0.999684
731	ENSMUSG00000005268	Prlr	11.7707	-0.133531	0.620132	-0.215327	0.829512	0.999684
732	ENSMUSG00000005299	Letm1	1195.62	-0.17599	0.625662	-0.281286	0.778491	0.999684
733	ENSMUSG00000005312	Ubqln1	2057.17	-0.244837	0.660285	-0.370805	0.710783	0.999684
734	ENSMUSG00000005320	Fgfr4	17.8935	-0.180421	0.849729	-0.212327	0.831852	0.999684
735	ENSMUSG00000005338	Cadm3	71.7664	-0.266797	0.405254	-0.658344	0.510317	0.999684
736	ENSMUSG00000005339	Fcer1a	50.1183	-0.982583	0.515142	-1.9074	0.0564686	0.999684
737	ENSMUSG00000005354	Txn2	6714.26	0.396062	0.330186	1.19951	0.230329	0.999684
738	ENSMUSG00000005357	Slc1a6	6.48753	0.57739	0.65722	0.878533	0.379654	0.999684
739	ENSMUSG00000005360	Slc1a3	319.533	-0.0613803	0.35329	-0.173739	0.862071	0.999684
740	ENSMUSG00000005362	Crbn	1583.59	0.117374	0.23764	0.493917	0.621365	0.999684
741	ENSMUSG00000005364	Il5ra	39.1401	-0.0838381	0.731031	-0.114685	0.908695	0.999684
742	ENSMUSG00000005370	Msh6	631.226	-0.560995	0.323535	-1.73395	0.0829262	0.999684
743	ENSMUSG00000005371	Fbxo11	1192.87	0.141896	0.233131	0.608653	0.542755	0.999684
744	ENSMUSG00000005373	Mlxipl	503.727	0.530242	0.829478	0.639249	0.522661	0.999684
745	ENSMUSG00000005374	Tbl2	917.006	-0.369874	0.377009	-0.981075	0.326556	0.999684
746	ENSMUSG00000005378	Wbscr22	1249.92	0.207651	0.262261	0.791773	0.428493	0.999684
747	ENSMUSG00000005397	Nid1	1248.64	-0.168373	0.252136	-0.667785	0.504271	0.999684
748	ENSMUSG00000005410	Mcm5	1801.84	-0.351742	0.550333	-0.639145	0.522729	0.999684
749	ENSMUSG00000005413	Hmox1	2513.57	-0.285591	0.445348	-0.641275	0.521344	0.999684
750	ENSMUSG00000005417	Mprip	5515.4	-0.0420339	0.447886	-0.0938495	0.925229	0.999684
751	ENSMUSG00000005442	Cic	1208.98	0.0310158	0.460292	0.067383	0.946277	0.999684
752	ENSMUSG00000005447	Pafah1b3	858.037	-0.0163662	0.475492	-0.0344195	0.972543	0.999684
753	ENSMUSG00000005465	Il27ra	178.156	-0.439868	0.307545	-1.43026	0.152643	0.999684
754	ENSMUSG00000005469	Prkaca	1712	-0.0537841	0.827985	-0.0649579	0.948208	0.999684
755	ENSMUSG00000005470	Asf1b	1292.13	-0.49857	0.529183	-0.942151	0.346115	0.999684
756	ENSMUSG00000005474	Myl10	32.9706	0.415991	1.35182	0.307727	0.75829	0.999684
757	ENSMUSG00000005481	Ddx39	2339.16	-0.161882	0.379837	-0.426187	0.669971	0.999684
758	ENSMUSG00000005483	Dnajb1	1519.33	-0.746461	0.502456	-1.48562	0.137378	0.999684
759	ENSMUSG00000005493	Msh4	3.20597	-0.921473	0.99289	-0.928071	0.353371	0.999684
760	ENSMUSG00000005501	Usp40	1209.1	0.268396	0.248032	1.0821	0.279208	0.999684
762	ENSMUSG00000005505	Kbtbd4	261.521	0.304629	0.377283	0.80743	0.419419	0.999684
763	ENSMUSG00000005506	Celf1	3197.05	-0.0134614	0.334222	-0.040277	0.967872	0.999684
764	ENSMUSG00000005514	Por	1429.77	-0.175199	0.419643	-0.417495	0.676317	0.999684
765	ENSMUSG00000005533	Igf1r	1767.37	0.176759	0.224866	0.786065	0.431829	0.999684
766	ENSMUSG00000005534	Insr	1541.24	0.0298658	0.236973	0.12603	0.899708	0.999684
767	ENSMUSG00000005540	Fcer2a	426.17	0.034147	0.617734	0.0552779	0.955917	0.999684
768	ENSMUSG00000005553	Atp4a	9.78326	0.0981043	0.981835	0.0999194	0.920408	0.999684
769	ENSMUSG00000005566	Trim28	1858.09	-0.0625589	0.372094	-0.168127	0.866483	0.999684
770	ENSMUSG00000005575	Ube2m	3529.9	-0.0969872	0.95121	-0.101962	0.918787	0.999684
771	ENSMUSG00000005580	Adcy9	613.602	0.115682	0.324556	0.356433	0.721517	0.999684
773	ENSMUSG00000005609	Ctr9	1685.23	0.176684	0.32052	0.551242	0.581468	0.999684
774	ENSMUSG00000005610	Eif4g2	26611.5	0.085537	0.235299	0.363525	0.716213	0.999684
775	ENSMUSG00000005611	Mrvi1	1087.39	-0.190962	0.412668	-0.46275	0.643544	0.999684
776	ENSMUSG00000005615	Pcyt1a	2656.33	0.0699081	0.291453	0.239861	0.810438	0.999684
777	ENSMUSG00000005621	Zfp592	1254.53	0.0420022	0.366284	0.114671	0.908706	0.999684
778	ENSMUSG00000005625	Psmd4	4945.26	0.148796	0.270306	0.550471	0.581996	0.999684
780	ENSMUSG00000005656	Snx6	2602.89	0.159083	0.263283	0.604228	0.545692	0.999684
781	ENSMUSG00000005667	Mthfd2	565.295	-0.628225	0.322058	-1.95066	0.051098	0.999684
782	ENSMUSG00000005672	Kit	878.563	0.104521	0.394289	0.265087	0.790943	0.999684
783	ENSMUSG00000005674	Tomm40l	366.634	0.262399	0.278713	0.941466	0.346466	0.999684
784	ENSMUSG00000005677	Nr1i3	3.88314	-0.922683	0.877514	-1.05147	0.293041	0.999684
785	ENSMUSG00000005681	Apoa2	3.56368	0.377226	0.95309	0.395793	0.692258	0.999684
786	ENSMUSG00000005682	Pan2	2201.4	0.441523	0.330679	1.3352	0.18181	0.999684
787	ENSMUSG00000005686	Ampd3	1237.14	-0.060972	0.263256	-0.231607	0.816843	0.999684
788	ENSMUSG00000005687	Bcas2	3415.61	0.169451	0.197694	0.857136	0.39137	0.999684
789	ENSMUSG00000005696	Sh2d1a	17.8238	-0.585098	0.654905	-0.893409	0.371638	0.999684
790	ENSMUSG00000005698	Ctcf	2302.4	-0.0700308	0.366347	-0.19116	0.8484	0.999684
791	ENSMUSG00000005699	Pard6a	299.29	0.332417	0.223338	1.4884	0.136645	0.999684
792	ENSMUSG00000005705	Agrp	32.9845	0.263342	0.48077	0.547751	0.583863	0.999684
793	ENSMUSG00000005718	Tfap4	166.271	0.255988	0.30612	0.836233	0.403024	0.999684
794	ENSMUSG00000005732	Ranbp1	2591.45	-0.834672	0.654841	-1.27462	0.202444	0.999684
795	ENSMUSG00000005763	Cd247	113.319	0.115083	0.454248	0.25335	0.799998	0.999684
796	ENSMUSG00000005774	Rfx5	300.76	-0.474215	0.465607	-1.01849	0.308446	0.999684
797	ENSMUSG00000005779	Psmb4	2439.53	-0.230732	0.483651	-0.477063	0.633317	0.999684
798	ENSMUSG00000005800	Mmp8	5015.23	-0.00965774	0.503486	-0.0191817	0.984696	0.999684
799	ENSMUSG00000005802	Slc30a4	652.581	-0.00489563	0.343926	-0.0142346	0.988643	0.999684
800	ENSMUSG00000005803	Sqrdl	1481.76	0.151051	0.290515	0.519944	0.603102	0.999684
801	ENSMUSG00000005804	Bloc1s6	1304.92	0.108032	0.218307	0.494863	0.620697	0.999684
802	ENSMUSG00000005813	Metap1	1222.84	0.0326673	0.312242	0.104622	0.916676	0.999684
803	ENSMUSG00000005823	Gpr108	2727.32	0.340768	0.321294	1.06061	0.288867	0.999684
804	ENSMUSG00000005824	Tnfsf14	270.773	-0.447322	0.386707	-1.15675	0.247376	0.999684
805	ENSMUSG00000005836	Gata6	17.9686	-1.25005	0.8807	-1.41939	0.155786	0.999684
806	ENSMUSG00000005846	Rsl1d1	2549.57	0.137159	0.189441	0.72402	0.469053	0.999684
807	ENSMUSG00000005864	Cnga2	5.92375	0.450087	1.34228	0.335317	0.737386	0.999684
808	ENSMUSG00000005871	Apc	1608.66	0.382054	0.199772	1.91245	0.0558185	0.999684
809	ENSMUSG00000005873	Reep5	4558.15	-0.138059	0.24969	-0.552922	0.580317	0.999684
810	ENSMUSG00000005881	Ergic3	5225.92	0.483239	0.305048	1.58414	0.113162	0.999684
811	ENSMUSG00000005882	Uqcc1	1649.71	0.183094	0.273466	0.669532	0.503156	0.999684
812	ENSMUSG00000005883	Spo11	18.0199	0.38964	0.755483	0.515749	0.60603	0.999684
813	ENSMUSG00000005886	Ncoa2	1093.87	-0.00816102	0.151721	-0.0537896	0.957103	0.999684
814	ENSMUSG00000005893	Nr2c2	1058.54	0.287699	0.258025	1.11501	0.264848	0.999684
815	ENSMUSG00000005897	Nr2c1	591.974	0.231755	0.225304	1.02863	0.303652	0.999684
816	ENSMUSG00000005899	Smpd4	1025.89	0.119344	0.315395	0.378397	0.705136	0.999684
817	ENSMUSG00000005907	Pex1	534.208	0.196713	0.246741	0.797243	0.42531	0.999684
818	ENSMUSG00000005936	Kctd20	3103.24	-0.491015	0.347726	-1.41207	0.157928	0.999684
819	ENSMUSG00000005947	Itgae	21.6847	0.0158697	0.768847	0.0206409	0.983532	0.999684
820	ENSMUSG00000005949	Ctns	743.84	0.272976	0.260805	1.04667	0.295253	0.999684
821	ENSMUSG00000005950	P2rx5	434.066	-0.109616	0.588645	-0.186217	0.852275	0.999684
822	ENSMUSG00000005951	Shpk	258.603	-0.179355	0.363378	-0.493578	0.621604	0.999684
823	ENSMUSG00000005952	Trpv1	41.3295	0.900499	0.50761	1.774	0.0760638	0.999684
824	ENSMUSG00000005958	Ephb3	143.183	0.0184666	0.491428	0.0375775	0.970025	0.999684
825	ENSMUSG00000005968	Tuft1	115.1	0.511362	0.406716	1.2573	0.208646	0.999684
826	ENSMUSG00000005973	Rcn1	2571.14	-0.349556	0.613486	-0.569787	0.568822	0.999684
827	ENSMUSG00000005980	Dnase1	72.457	0.0175975	0.396157	0.0444206	0.964569	0.999684
828	ENSMUSG00000005981	Trap1	1784.99	0.0648675	0.279977	0.231689	0.81678	0.999684
829	ENSMUSG00000005982	Naa60	1820.27	-0.15359	0.320302	-0.479515	0.631572	0.999684
830	ENSMUSG00000005983	1700037C18Rik	221.977	0.0833054	0.389998	0.213605	0.830855	0.999684
831	ENSMUSG00000005986	Ankrd13d	116.012	-0.628007	0.48074	-1.30633	0.191439	0.999684
832	ENSMUSG00000005994	Tyrp1	4.4177	0.722521	1.06048	0.681317	0.495671	0.999684
833	ENSMUSG00000006005	Tpr	3987.92	-0.138911	0.307059	-0.452391	0.650987	0.999684
834	ENSMUSG00000006010	BC003331	1721.19	0.191546	0.195909	0.977731	0.328207	0.999684
835	ENSMUSG00000006014	Prg4	566.349	0.221483	0.513148	0.431617	0.66602	0.999684
836	ENSMUSG00000006019	Dhx34	576.761	-0.401718	0.639045	-0.628622	0.529596	0.999684
837	ENSMUSG00000006021	Kptn	666.83	0.205406	0.233375	0.880154	0.378776	0.999684
838	ENSMUSG00000006024	Napa	6620.47	0.0691312	0.262234	0.263624	0.79207	0.999684
839	ENSMUSG00000006050	Sra1	3547.28	0.13566	0.2196	0.617757	0.536735	0.999684
840	ENSMUSG00000006058	Snf8	1724.78	-0.474348	0.594246	-0.798236	0.424734	0.999684
841	ENSMUSG00000006095	Tbcb	1618.38	-0.0335853	0.287145	-0.116963	0.906889	0.999684
842	ENSMUSG00000006127	Inpp5k	3126.55	0.259241	0.319692	0.810911	0.417417	0.999684
843	ENSMUSG00000006134	Crkl	954.757	-0.478965	0.414325	-1.15601	0.247676	0.999684
844	ENSMUSG00000006143	Upk3bl	4.67007	0.916232	0.859681	1.06578	0.286523	0.999684
845	ENSMUSG00000006154	Eps8l1	237.636	-0.683089	0.82786	-0.825126	0.4093	0.999684
846	ENSMUSG00000006169	Clint1	3234.45	-0.331397	0.482519	-0.686805	0.492206	0.999684
847	ENSMUSG00000006179	Prss16	51.232	-0.272931	0.350243	-0.779262	0.435826	0.999684
848	ENSMUSG00000006191	Cdkal1	1161.87	0.116127	0.303595	0.382508	0.702085	0.999684
849	ENSMUSG00000006204	5430419D17Rik	10.9134	-0.120846	0.769786	-0.156987	0.875255	0.999684
850	ENSMUSG00000006205	Htra1	6373.64	0.18527	0.57067	0.324653	0.745444	0.999684
851	ENSMUSG00000006215	Zbtb17	1150.44	0.0319677	0.386592	0.0826912	0.934097	0.999684
852	ENSMUSG00000006216	Clcnkb	4.03751	-0.782092	0.837172	-0.934207	0.350197	0.999684
853	ENSMUSG00000006218	Fam131c	17.1415	-1.41648	0.982208	-1.44213	0.149265	0.999684
854	ENSMUSG00000006219	Fblim1	558.597	-0.181989	0.30921	-0.588562	0.556155	0.999684
856	ENSMUSG00000006241	Ccdc159	74.1657	0.708565	0.378457	1.87225	0.0611722	0.999684
857	ENSMUSG00000006262	Mob1b	987.146	-0.23759	0.275938	-0.861028	0.389222	0.999684
859	ENSMUSG00000006273	Atp6v1b2	4572.72	-0.430607	0.386767	-1.11335	0.265558	0.999684
860	ENSMUSG00000006276	Eps15l1	1492.67	0.0993966	0.32664	0.304301	0.760899	0.999684
861	ENSMUSG00000006281	Tep1	780.344	0.287468	0.271596	1.05844	0.289855	0.999684
862	ENSMUSG00000006288	Ttc5	1789.67	0.209497	0.345836	0.605769	0.544668	0.999684
863	ENSMUSG00000006289	Osgep	1303.24	-0.612134	0.606573	-1.00917	0.312894	0.999684
864	ENSMUSG00000006299	Aamp	5276.82	0.360248	0.310327	1.16087	0.245696	0.999684
865	ENSMUSG00000006301	Tmbim1	4792.57	0.248104	0.239124	1.03756	0.299477	0.999684
866	ENSMUSG00000006304	Arpc2	11348.7	-0.500764	0.482704	-1.03741	0.299543	0.999684
867	ENSMUSG00000006307	Kmt2b	925.37	0.229212	0.27358	0.837825	0.402129	0.999684
868	ENSMUSG00000006310	Zbtb32	29.812	-0.588798	0.401607	-1.4661	0.14262	0.999684
869	ENSMUSG00000006313	Upk1a	17.1089	0.099631	0.662898	0.150296	0.880531	0.999684
870	ENSMUSG00000006315	Tmem147	3446.08	0.0765568	0.600555	0.127477	0.898563	0.999684
871	ENSMUSG00000006333	Rps9	8151.05	0.205662	0.232208	0.885682	0.375789	0.999684
872	ENSMUSG00000006335	Tfpt	660.222	0.0828309	0.242529	0.341531	0.732704	0.999684
873	ENSMUSG00000006342	Susd2	321.927	-0.347358	0.269458	-1.2891	0.197363	0.999684
874	ENSMUSG00000006344	Ggt5	421.024	-0.443657	0.313996	-1.41294	0.157675	0.999684
875	ENSMUSG00000006345	Ggt1	12.2398	0.0966961	0.832061	0.116213	0.907484	0.999684
876	ENSMUSG00000006356	Crip2	5145.68	0.427272	0.200505	2.13098	0.0330906	0.999684
877	ENSMUSG00000006360	Crip1	7067.53	0.222744	0.24334	0.915363	0.360001	0.999684
878	ENSMUSG00000006362	Cbfa2t3	1361.01	-0.277669	0.493867	-0.562233	0.573957	0.999684
879	ENSMUSG00000006369	Fbln1	1229.77	-0.239589	0.562698	-0.425786	0.670264	0.999684
880	ENSMUSG00000006373	Pgrmc1	3850.74	-0.307337	0.556028	-0.552737	0.580444	0.999684
881	ENSMUSG00000006378	Gcat	155.036	0.0129296	0.63364	0.0204053	0.98372	0.999684
882	ENSMUSG00000006386	Tek	1173.24	0.0798637	0.197511	0.404351	0.685955	0.999684
883	ENSMUSG00000006389	Mpl	1258.53	-0.838934	0.497092	-1.68768	0.0914718	0.999684
884	ENSMUSG00000006390	Elovl1	2028.14	0.0143108	0.322594	0.0443617	0.964616	0.999684
885	ENSMUSG00000006392	Med8	1622.39	0.0613115	0.232344	0.263883	0.79187	0.999684
886	ENSMUSG00000006395	Hyi	470.46	-0.230073	0.583864	-0.394053	0.693542	0.999684
888	ENSMUSG00000006403	Adamts4	110.458	-0.719287	0.355745	-2.02191	0.0431852	0.999684
889	ENSMUSG00000006411	Nectin4	29.5198	-0.386606	0.434843	-0.88907	0.373965	0.999684
890	ENSMUSG00000006412	Pfdn2	1804.72	0.398324	0.286662	1.38953	0.164673	0.999684
891	ENSMUSG00000006418	Rnf114	3001.14	-0.231017	0.458876	-0.503441	0.614654	0.999684
892	ENSMUSG00000006423	C330007P06Rik	1178.49	0.114787	0.253184	0.453376	0.650278	0.999684
893	ENSMUSG00000006442	Srm	863.891	-0.579768	0.727621	-0.796799	0.425568	0.999684
894	ENSMUSG00000006445	Epha2	772.287	-0.151932	0.278565	-0.54541	0.585472	0.999684
895	ENSMUSG00000006456	Rbm14	781.788	-0.734215	0.565048	-1.29939	0.193812	0.999684
896	ENSMUSG00000006462	A530013C23Rik	88.823	0.43468	0.773521	0.56195	0.57415	0.999684
897	ENSMUSG00000006463	Zdhhc24	627.705	-0.456094	0.340315	-1.34021	0.180177	0.999684
898	ENSMUSG00000006464	Bbs1	191.71	0.212641	0.393499	0.540386	0.588931	0.999684
899	ENSMUSG00000006471	Ndor1	1180.92	-0.233686	0.421347	-0.554616	0.579158	0.999684
900	ENSMUSG00000006476	Nsmf	1490.24	-0.308285	0.532103	-0.579371	0.562339	0.999684
901	ENSMUSG00000006494	Pdk1	1156.36	-0.292483	0.501795	-0.582873	0.559979	0.999684
902	ENSMUSG00000006498	Ptbp1	3308.4	0.147039	0.410003	0.35863	0.719872	0.999684
903	ENSMUSG00000006519	Cyba	6234.58	0.0158731	0.382543	0.0414937	0.966902	0.999684
904	ENSMUSG00000006522	Itih3	10.9684	0.912804	0.760533	1.20022	0.230055	0.999684
905	ENSMUSG00000006526	Tmem110	810.092	-0.0804061	0.546704	-0.147074	0.883073	0.999684
906	ENSMUSG00000006527	Sfmbt1	610.61	-0.167978	0.204814	-0.820151	0.41213	0.999684
907	ENSMUSG00000006538	Ihh	402.268	0.424368	0.893776	0.474803	0.634927	0.999684
908	ENSMUSG00000006567	Atp7b	37.0233	-0.568745	0.5262	-1.08085	0.279762	0.999684
909	ENSMUSG00000006574	Slc4a1	7229.07	-0.847398	0.597416	-1.41844	0.156062	0.999684
910	ENSMUSG00000006575	Rundc3a	68.0689	-0.570251	0.584913	-0.974933	0.329594	0.999684
911	ENSMUSG00000006576	Slc4a3	458.999	0.0556121	0.489092	0.113705	0.909472	0.999684
913	ENSMUSG00000006586	Runx1t1	228.067	-0.0451437	0.349325	-0.129231	0.897175	0.999684
914	ENSMUSG00000006587	Snai3	171.372	0.499547	0.84361	0.592154	0.553747	0.999684
915	ENSMUSG00000006589	Aprt	1345.93	0.082996	0.277348	0.299249	0.76475	0.999684
916	ENSMUSG00000006599	Gtf2h1	1173.43	-0.37932	0.423684	-0.89529	0.370632	0.999684
917	ENSMUSG00000006611	Hfe	1460.39	0.0994519	0.232938	0.426945	0.669419	0.999684
918	ENSMUSG00000006638	Abhd1	27.9881	0.555337	0.495283	1.12125	0.262181	0.999684
919	ENSMUSG00000006641	Slc5a6	327.011	0.643063	0.335452	1.917	0.0552376	0.999684
920	ENSMUSG00000006642	Tcf23	15.5452	-0.423797	0.507404	-0.835226	0.403591	0.999684
921	ENSMUSG00000006651	Aplp1	348.568	-0.0808303	0.817264	-0.0989035	0.921215	0.999684
922	ENSMUSG00000006673	Qrich1	2782.25	-0.251495	0.370509	-0.678783	0.497275	0.999684
923	ENSMUSG00000006675	P4htm	417.947	-0.0671811	0.495428	-0.135602	0.892136	0.999684
924	ENSMUSG00000006676	Usp19	2975.84	-0.41016	0.559092	-0.733618	0.463182	0.999684
925	ENSMUSG00000006678	Pola1	716.128	0.0375031	0.491378	0.0763224	0.939163	0.999684
926	ENSMUSG00000006699	Cdc42	15997.3	0.0258254	0.241084	0.107122	0.914692	0.999684
927	ENSMUSG00000006705	Pknox1	1579.86	0.0823962	0.292352	0.281839	0.778067	0.999684
929	ENSMUSG00000006715	Gmnn	651.948	-0.289897	0.381439	-0.76001	0.447248	0.999684
930	ENSMUSG00000006720	Zfp184	64.6697	0.498492	0.417954	1.1927	0.232988	0.999684
931	ENSMUSG00000006724	Cyp27b1	15.4294	-0.605817	0.990761	-0.611467	0.540891	0.999684
932	ENSMUSG00000006728	Cdk4	4616.57	0.097112	0.330619	0.293728	0.768966	0.999684
933	ENSMUSG00000006731	B4galnt1	898.755	-1.1508	0.758987	-1.51623	0.129462	0.999684
934	ENSMUSG00000006732	Mettl1	528.741	0.132232	0.254901	0.518758	0.60393	0.999684
935	ENSMUSG00000006736	Tspan31	2277.86	0.216582	0.315513	0.686443	0.492434	0.999684
936	ENSMUSG00000006740	Kif5b	4407.43	-0.256202	0.428255	-0.598246	0.549676	0.999684
937	ENSMUSG00000006763	Saal1	574.089	0.192803	0.282141	0.683356	0.494382	0.999684
938	ENSMUSG00000006764	Tph2	5.90139	-0.742983	1.35694	-0.547544	0.584005	0.999684
939	ENSMUSG00000006782	Cnp	3130.84	-0.076962	0.408567	-0.188371	0.850586	0.999684
940	ENSMUSG00000006784	Ttc25	26.6211	0.929541	0.476051	1.95261	0.0508661	0.999684
941	ENSMUSG00000006800	Sulf2	3325.59	0.166696	0.388793	0.428753	0.668103	0.999684
942	ENSMUSG00000006850	Tmco6	333.111	-0.561354	0.489361	-1.14712	0.251333	0.999684
943	ENSMUSG00000006906	Stambp	1079.59	0.234428	0.275599	0.850613	0.394984	0.999684
944	ENSMUSG00000006920	Ezh1	2415.98	0.34958	0.260426	1.34234	0.179486	0.999684
945	ENSMUSG00000006930	Hap1	497.248	0.599677	0.585375	1.02443	0.305632	0.999684
946	ENSMUSG00000006931	P3h4	1960.65	-0.152522	0.797809	-0.191176	0.848388	0.999684
947	ENSMUSG00000006932	Ctnnb1	7714.78	-0.1639	0.425876	-0.384855	0.700345	0.999684
948	ENSMUSG00000006941	Eif1b	1623.33	-0.147681	0.418225	-0.353113	0.724003	0.999684
949	ENSMUSG00000006948	Klk4	6.89084	1.69152	0.849091	1.99216	0.0463538	0.999684
950	ENSMUSG00000006958	Chrd	173.101	0.0825612	0.403639	0.204542	0.83793	0.999684
951	ENSMUSG00000006998	Psmd2	6872.44	0.197803	0.286648	0.690055	0.49016	0.999684
952	ENSMUSG00000007021	Syngr3	13.6357	-0.403303	0.506677	-0.795976	0.426046	0.999684
953	ENSMUSG00000007029	Vars	2011.12	-1.28606	0.834581	-1.54097	0.123325	0.999684
954	ENSMUSG00000007030	Vwa7	77.7408	0.0422795	0.643529	0.0656995	0.947617	0.999684
955	ENSMUSG00000007033	Hspa1l	105.715	0.609907	0.844927	0.721846	0.470389	0.999684
956	ENSMUSG00000007034	Slc44a4	7.50423	-0.469503	0.731813	-0.641561	0.521158	0.999684
957	ENSMUSG00000007035	Msh5	102.061	-0.431133	0.491687	-0.876844	0.380572	0.999684
958	ENSMUSG00000007036	Abhd16a	3704.93	-0.389273	0.510811	-0.76207	0.446018	0.999684
959	ENSMUSG00000007038	Neu1	1475.76	-0.335309	0.421136	-0.796203	0.425914	0.999684
960	ENSMUSG00000007039	Ddah2	1184.99	-0.143714	0.322464	-0.445676	0.655832	0.999684
961	ENSMUSG00000007041	Clic1	4901.88	-0.0104109	0.332507	-0.0313104	0.975022	0.999684
962	ENSMUSG00000007050	Lsm2	505.968	-0.568778	0.589755	-0.964431	0.33483	0.999684
963	ENSMUSG00000007080	Pole	262.046	-0.230681	0.557113	-0.414064	0.678827	0.999684
964	ENSMUSG00000007107	Atp1a4	12.5651	1.47107	0.816387	1.80192	0.0715577	0.999684
965	ENSMUSG00000007207	Stx1a	194.982	0.400989	0.268731	1.49216	0.135657	0.999684
966	ENSMUSG00000007216	Zfp775	283.005	-0.256498	0.861499	-0.297734	0.765906	0.999684
967	ENSMUSG00000007279	Scube2	294.69	0.133338	0.47121	0.282969	0.777201	0.999684
968	ENSMUSG00000007338	Mrpl49	1433.21	0.292491	0.201676	1.4503	0.146975	0.999684
969	ENSMUSG00000007379	Dennd2c	1059.65	0.586307	0.364291	1.60945	0.107518	0.999684
970	ENSMUSG00000007411	Mark3	2849.31	-0.367046	0.597825	-0.61397	0.539235	0.999684
971	ENSMUSG00000007415	Gatad1	1261.99	-0.0665623	0.487023	-0.136672	0.89129	0.999684
972	ENSMUSG00000007458	M6pr	5083.28	0.170427	0.342866	0.497067	0.619142	0.999684
973	ENSMUSG00000007476	Lrrc8a	413.025	0.426741	0.294118	1.45092	0.146803	0.999684
974	ENSMUSG00000007480	Mc5r	27.2603	-0.988279	0.461165	-2.143	0.0321129	0.999684
975	ENSMUSG00000007564	Ppp2r1a	5516.78	0.238462	0.278545	0.856097	0.391944	0.999684
976	ENSMUSG00000007570	Fance	537.693	-0.196607	0.661142	-0.297374	0.766181	0.999684
977	ENSMUSG00000007589	Tinf2	832.945	-0.454568	0.490468	-0.926803	0.354029	0.999684
978	ENSMUSG00000007591	Tssk4	23.4478	-0.328988	0.594647	-0.553249	0.580093	0.999684
979	ENSMUSG00000007594	Hapln4	34.7491	-0.467104	0.876936	-0.532654	0.594273	0.999684
980	ENSMUSG00000007603	Dus3l	1444.33	-0.134168	0.522897	-0.256587	0.797498	0.999684
981	ENSMUSG00000007610	Gtpbp3	331.084	-0.289265	0.59005	-0.490239	0.623965	0.999684
982	ENSMUSG00000007613	Tgfbr1	1605.23	-0.317456	0.196277	-1.61739	0.105795	0.999684
984	ENSMUSG00000007646	Rad51c	139.921	0.145569	0.390101	0.373156	0.709032	0.999684
985	ENSMUSG00000007653	Gabrb2	9.58824	-0.899604	0.918855	-0.979048	0.327556	0.999684
986	ENSMUSG00000007655	Cav1	6154.6	0.181441	0.33407	0.543123	0.587045	0.999684
987	ENSMUSG00000007656	Arpp19	4008.52	0.207793	0.334808	0.620633	0.534841	0.999684
988	ENSMUSG00000007659	Bcl2l1	4060.98	0.177807	0.307087	0.579011	0.562581	0.999684
989	ENSMUSG00000007670	Khsrp	1100.94	-0.511755	0.478278	-1.07	0.284621	0.999684
990	ENSMUSG00000007682	Dio2	147.442	0.554773	0.514829	1.07759	0.281219	0.999684
991	ENSMUSG00000007721	Ccdc124	2690.09	-0.197414	0.77642	-0.254263	0.799293	0.999684
992	ENSMUSG00000007739	Cct4	3009.53	-0.420191	0.477049	-0.880814	0.378419	0.999684
993	ENSMUSG00000007783	Cpt1c	588.32	0.15016	0.421691	0.356091	0.721772	0.999684
994	ENSMUSG00000007805	Twist2	19.7466	-0.309435	0.913265	-0.338822	0.734744	0.999684
995	ENSMUSG00000007812	Zfp655	1436.23	0.326954	0.206841	1.58071	0.113945	0.999684
996	ENSMUSG00000007815	Rhoa	6887.31	-0.333755	0.335657	-0.994334	0.320061	0.999684
997	ENSMUSG00000007817	Zmiz1	1579.19	0.060668	0.220397	0.275266	0.783112	0.999684
998	ENSMUSG00000007827	Ankrd26	686.784	0.48389	0.34318	1.41002	0.158535	0.999684
999	ENSMUSG00000007833	Aldh16a1	935.256	0.0346149	0.359397	0.0963138	0.923271	0.999684
1000	ENSMUSG00000007836	Hnrnpa0	794.613	0.0788937	0.307038	0.256951	0.797217	0.999684
1001	ENSMUSG00000007837	Prrg2	490.836	0.0189952	0.273395	0.069479	0.944608	0.999684
1002	ENSMUSG00000007850	Hnrnph1	7141.88	0.313643	0.226048	1.3875	0.165288	0.999684
1003	ENSMUSG00000007867	Ift43	983.489	0.537349	0.292274	1.83851	0.0659875	0.999684
1004	ENSMUSG00000007872	Id3	28249	0.3216	0.575298	0.559014	0.576152	0.999684
1005	ENSMUSG00000007880	Arid1a	2286.77	0.133394	0.230473	0.578783	0.562736	0.999684
1006	ENSMUSG00000007888	Crlf1	53.7595	-1.19529	1.16879	-1.02267	0.306462	0.999684
1007	ENSMUSG00000007891	Ctsd	12366.3	0.0610574	0.236441	0.258236	0.796225	0.999684
1008	ENSMUSG00000007892	Rplp1	6074.79	0.236912	0.327597	0.72318	0.469569	0.999684
1009	ENSMUSG00000007908	Hmgcll1	180.082	-0.325964	0.345337	-0.943899	0.345221	0.999684
1010	ENSMUSG00000007946	Phox2a	4.03917	0.331914	1.63984	0.202406	0.839599	0.999684
1011	ENSMUSG00000007950	Abhd8	868.109	-0.634967	0.893325	-0.710791	0.477214	0.999684
1012	ENSMUSG00000007987	Ift22	604.629	0.325064	0.300067	1.0833	0.278673	0.999684
1013	ENSMUSG00000007989	Fzd3	171.633	0.103079	0.48018	0.214667	0.830027	0.999684
1014	ENSMUSG00000008028	1700008O03Rik	4.07685	1.11961	0.921264	1.2153	0.224252	0.999684
1015	ENSMUSG00000008035	Mid1ip1	1501.91	-0.22905	0.484639	-0.472619	0.636485	0.999684
1016	ENSMUSG00000008036	Ap2s1	2430.49	-0.32346	0.382991	-0.844562	0.398355	0.999684
1017	ENSMUSG00000008090	Fgfrl1	544.46	-0.319136	0.650336	-0.490725	0.623621	0.999684
1019	ENSMUSG00000008136	Fhl2	1142.68	-0.397024	0.413114	-0.961051	0.336526	0.999684
1020	ENSMUSG00000008140	Emc10	3343.43	-0.531807	0.682077	-0.779687	0.435575	0.999684
1021	ENSMUSG00000008153	Clstn3	162.782	0.386776	0.473355	0.817096	0.413874	0.999684
1022	ENSMUSG00000008167	Fbxw9	398.633	-0.31583	0.453967	-0.69571	0.48661	0.999684
1023	ENSMUSG00000008193	Spib	796.015	-0.697103	0.502702	-1.38671	0.16553	0.999684
1024	ENSMUSG00000008200	Fnbp4	2213.69	-0.102572	0.361723	-0.283565	0.776744	0.999684
1025	ENSMUSG00000008206	Cers4	990.889	0.421951	0.260414	1.62031	0.105165	0.999684
1026	ENSMUSG00000008226	Scrn3	1327.22	-0.072477	0.290604	-0.249401	0.80305	0.999684
1027	ENSMUSG00000008301	Phax	1308.83	0.198377	0.236518	0.838738	0.401616	0.999684
1028	ENSMUSG00000008305	Tle1	483.859	-0.268596	0.719247	-0.37344	0.708821	0.999684
1029	ENSMUSG00000008307	1700109H08Rik	94.1871	0.237108	0.377837	0.627539	0.530306	0.999684
1030	ENSMUSG00000008318	Relt	522.729	-0.317719	0.31462	-1.00985	0.312567	0.999684
1031	ENSMUSG00000008333	Snrpb2	984.107	0.10535	0.201912	0.521762	0.601836	0.999684
1032	ENSMUSG00000008348	Ubc	2790.81	0.167829	0.307496	0.545792	0.585209	0.999684
1033	ENSMUSG00000008373	Prpf31	1489.79	0.289948	0.301988	0.96013	0.33699	0.999684
1034	ENSMUSG00000008384	Sertad1	1253.64	0.0623064	0.53546	0.11636	0.907367	0.999684
1035	ENSMUSG00000008393	Carhsp1	4292.32	-0.124805	0.364445	-0.342451	0.732011	0.999684
1036	ENSMUSG00000008398	Elk3	1953.05	0.375125	0.24998	1.50062	0.133454	0.999684
1037	ENSMUSG00000008429	Herpud2	1774.39	-0.267105	0.673832	-0.396397	0.691812	0.999684
1038	ENSMUSG00000008435	Rdh13	395.792	0.0242569	0.23619	0.102701	0.9182	0.999684
1039	ENSMUSG00000008438	Adam21	8.47625	-0.0328939	0.80416	-0.0409047	0.967372	0.999684
1040	ENSMUSG00000008450	Nutf2	1068.94	0.0738856	0.244284	0.302458	0.762303	0.999684
1041	ENSMUSG00000008461	Fut1	5.65882	-0.869928	1.00044	-0.869547	0.384548	0.999684
1042	ENSMUSG00000008475	Arpc5	10635	-0.440234	0.352221	-1.24988	0.211343	0.999684
1043	ENSMUSG00000008496	Pou2f2	445.733	-0.589002	0.386297	-1.52474	0.127325	0.999684
1044	ENSMUSG00000008540	Mgst1	2939.59	-0.156696	0.213292	-0.734655	0.46255	0.999684
1045	ENSMUSG00000008575	Nfib	5172.48	0.0522905	0.306714	0.170486	0.864628	0.999684
1046	ENSMUSG00000008601	Rab25	5.6553	0.261995	0.95822	0.273418	0.784532	0.999684
1047	ENSMUSG00000008604	Ubqln4	2093.54	-0.245028	0.357173	-0.68602	0.4927	0.999684
1048	ENSMUSG00000008668	Rps18	5524.95	0.109237	0.25394	0.430168	0.667074	0.999684
1049	ENSMUSG00000008682	Rpl10	6849.87	0.117765	0.180643	0.651919	0.514453	0.999684
1050	ENSMUSG00000008683	Rps15a	1932.13	0.0338767	0.317364	0.106744	0.914992	0.999684
1051	ENSMUSG00000008690	Ncaph2	4512.33	0.136091	0.288677	0.471432	0.637332	0.999684
1053	ENSMUSG00000008734	Gprc5b	134.641	-0.192454	0.578888	-0.332454	0.739546	0.999684
1054	ENSMUSG00000008763	Man1a2	1344.56	-0.150595	0.324364	-0.464279	0.642448	0.999684
1055	ENSMUSG00000008813	Tppp2	11.476	0.058191	0.840958	0.0691961	0.944834	0.999684
1056	ENSMUSG00000008822	Acyp1	475.879	0.00766997	0.421438	0.0181995	0.98548	0.999684
1057	ENSMUSG00000008843	Cldn13	886.288	-0.799097	0.563098	-1.41911	0.155868	0.999684
1058	ENSMUSG00000008845	Cd163	715.429	0.193625	0.384754	0.503243	0.614793	0.999684
1059	ENSMUSG00000008855	Hdac5	1910.72	-0.528561	0.51805	-1.02029	0.307591	0.999684
1060	ENSMUSG00000008859	Rala	1341.99	-0.15778	0.899857	-0.175339	0.860814	0.999684
1061	ENSMUSG00000008874	Clec3a	83.6985	0.0415305	0.887875	0.0467751	0.962692	0.999684
1063	ENSMUSG00000008958	Vps72	2819.41	0.272836	0.250845	1.08767	0.276742	0.999684
1064	ENSMUSG00000008976	Gabpa	1141.54	-0.221334	0.283049	-0.781965	0.434235	0.999684
1065	ENSMUSG00000008999	Bmp7	1443.73	0.374819	0.602701	0.621898	0.534009	0.999684
1066	ENSMUSG00000009013	Dynll1	6502.45	0.167843	0.19883	0.844154	0.398583	0.999684
1067	ENSMUSG00000009030	Pdcl	1726.51	0.466281	0.305645	1.52557	0.127118	0.999684
1068	ENSMUSG00000009035	Tmem184b	1482.2	-0.372131	0.417494	-0.891344	0.372745	0.999684
1069	ENSMUSG00000009070	Rsph14	5.44303	-0.139624	0.831529	-0.167912	0.866652	0.999684
1070	ENSMUSG00000009073	Nf2	1496.13	-0.236238	0.426485	-0.553918	0.579635	0.999684
1072	ENSMUSG00000009076	Zmat5	681.706	0.311258	0.200765	1.55036	0.121055	0.999684
1073	ENSMUSG00000009079	Ewsr1	6722.75	0.151634	0.318382	0.476263	0.633887	0.999684
1074	ENSMUSG00000009090	Ap1b1	1858.67	-0.384458	0.344338	-1.11651	0.264203	0.999684
1075	ENSMUSG00000009092	Derl3	46.4357	-0.71439	0.553922	-1.28969	0.197157	0.999684
1076	ENSMUSG00000009097	Tbx1	356.741	1.33803	1.96593	0.680609	0.496119	0.999684
1077	ENSMUSG00000009108	Gnat2	34.0889	0.190278	0.4096	0.464546	0.642257	0.999684
1078	ENSMUSG00000009112	Bcl2l13	1169.75	-0.430682	0.403528	-1.06729	0.285841	0.999684
1079	ENSMUSG00000009114	2610028H24Rik	3.57943	-1.03001	1.29024	-0.798309	0.424691	0.999684
1081	ENSMUSG00000009145	Dqx1	65.0446	0.107429	0.306535	0.350462	0.725992	0.999684
1082	ENSMUSG00000009185	Ccl8	202.526	-1.01277	0.630608	-1.60602	0.10827	0.999684
1084	ENSMUSG00000009210	Prr29	35.0869	-0.503757	0.751053	-0.670733	0.50239	0.999684
1086	ENSMUSG00000009216	Fam163b	8.19212	0.71901	0.692338	1.03853	0.299026	0.999684
1087	ENSMUSG00000009246	Trpm5	7.35895	1.59311	0.739635	2.15392	0.0312467	0.999684
1088	ENSMUSG00000009248	Ascl2	14.1327	-0.532847	0.865116	-0.615926	0.537943	0.999684
1089	ENSMUSG00000009281	Rarres2	758.34	-0.0620739	0.335068	-0.185258	0.853027	0.999684
1090	ENSMUSG00000009291	Pttg1ip	9410.07	0.283618	0.317114	0.894374	0.371122	0.999684
1091	ENSMUSG00000009292	Trpm2	693.737	-0.154713	0.441522	-0.350409	0.726032	0.999684
1092	ENSMUSG00000009293	Ube2g2	2450.32	0.0453655	0.286477	0.158356	0.874176	0.999684
1094	ENSMUSG00000009376	Met	186.84	0.0865814	0.521856	0.16591	0.868228	0.999684
1095	ENSMUSG00000009378	Slc16a12	33.0052	-0.430419	0.616873	-0.697743	0.485338	0.999684
1096	ENSMUSG00000009394	Syn2	104.403	0.7346	1.06757	0.688104	0.491387	0.999684
1097	ENSMUSG00000009406	Elk1	361.415	-0.533674	0.415868	-1.28328	0.199396	0.999684
1098	ENSMUSG00000009418	Nav1	1636.71	0.115819	0.268876	0.430755	0.666647	0.999684
1099	ENSMUSG00000009470	Tnpo1	1372.55	-0.0712374	0.25339	-0.281138	0.778605	0.999684
1100	ENSMUSG00000009471	Myod1	179.038	0.491415	1.03525	0.474684	0.635012	0.999684
1101	ENSMUSG00000009487	Otog	27.0243	1.05088	0.774475	1.35689	0.174816	0.999684
1102	ENSMUSG00000009535	Rnmt	1343.87	0.0469743	0.262548	0.178917	0.858003	0.999684
1103	ENSMUSG00000009545	Kcnq1	111.845	0.0493389	0.327263	0.150762	0.880163	0.999684
1104	ENSMUSG00000009549	Srp14	4671.6	0.335921	0.284971	1.17879	0.238482	0.999684
1105	ENSMUSG00000009551	6330409D20Rik	9.4037	0.610327	0.601927	1.01396	0.310604	0.999684
1106	ENSMUSG00000009555	Cdk9	2302.71	-0.245752	0.534823	-0.459502	0.645873	0.999684
1107	ENSMUSG00000009563	Tor2a	906.189	-0.618776	0.483332	-1.28023	0.200464	0.999684
1108	ENSMUSG00000009566	Fpgs	434.454	-0.515064	0.521546	-0.987573	0.323362	0.999684
1109	ENSMUSG00000009569	Mkl2	947.141	0.338574	0.221968	1.52533	0.127177	0.999684
1110	ENSMUSG00000009575	Cbx5	2147.68	0.342201	0.26408	1.29582	0.195036	0.999684
1111	ENSMUSG00000009585	Apobec3	2191.69	-0.171179	0.357761	-0.478472	0.632314	0.999684
1113	ENSMUSG00000009614	Sardh	481.948	-0.245628	0.364031	-0.674745	0.499838	0.999684
1114	ENSMUSG00000009621	Vav2	1047.74	0.0560747	0.354603	0.158134	0.874352	0.999684
1115	ENSMUSG00000009628	Tex15	95.9654	-0.184187	0.505057	-0.364686	0.715346	0.999684
1116	ENSMUSG00000009630	Ppp2cb	2918.6	-0.0965712	0.755239	-0.127868	0.898253	0.999684
1117	ENSMUSG00000009633	G0s2	789.673	-0.274169	0.65289	-0.419932	0.674535	0.999684
1118	ENSMUSG00000009640	Dmap1	1011.55	0.185272	0.320453	0.578157	0.563158	0.999684
1119	ENSMUSG00000009646	Pla2g12b	5.69334	0.421155	0.920019	0.457767	0.64712	0.999684
1120	ENSMUSG00000009647	Mcu	720.036	-0.250134	0.620907	-0.402852	0.687057	0.999684
1121	ENSMUSG00000009654	Oit3	54.7519	0.0990648	0.520982	0.19015	0.849191	0.999684
1123	ENSMUSG00000009681	Bcr	611.059	0.143664	0.259779	0.553025	0.580246	0.999684
1124	ENSMUSG00000009687	Fxyd5	6532.97	0.24838	0.263528	0.942519	0.345927	0.999684
1125	ENSMUSG00000009731	Kcnd1	108.6	0.119604	0.265049	0.451254	0.651806	0.999684
1126	ENSMUSG00000009733	Tfcp2	688.125	-0.134481	0.224309	-0.599534	0.548817	0.999684
1127	ENSMUSG00000009739	Pou6f1	1244.96	0.106756	0.375306	0.284452	0.776064	0.999684
1128	ENSMUSG00000009741	Ubp1	1942.1	-0.05196	0.266819	-0.194738	0.845598	0.999684
1130	ENSMUSG00000009828	Ick	655.354	-0.148109	0.264777	-0.559374	0.575906	0.999684
1132	ENSMUSG00000009894	Snap47	1445.73	0.39892	0.246852	1.61603	0.106088	0.999684
1133	ENSMUSG00000009905	Kdsr	673.845	0.145092	0.230649	0.629059	0.529311	0.999684
1134	ENSMUSG00000009907	Vps4b	2278.1	-0.354628	0.424128	-0.836135	0.403079	0.999684
1135	ENSMUSG00000009927	Rps25	4292.87	0.203154	0.31794	0.638968	0.522844	0.999684
1136	ENSMUSG00000009941	Nxf2	15.9735	-0.142692	0.468009	-0.304892	0.760448	0.999684
1137	ENSMUSG00000009995	Taz	3691.46	0.424082	0.282697	1.50013	0.133581	0.999684
1138	ENSMUSG00000010021	Kif19a	16.7159	0.0706532	0.433274	0.163068	0.870465	0.999684
1139	ENSMUSG00000010025	Aldh3a2	1145.05	-0.292608	0.36542	-0.800745	0.423279	0.999684
1140	ENSMUSG00000010044	Zmynd10	23.1123	1.08529	0.476606	2.27712	0.0227792	0.999684
1141	ENSMUSG00000010045	Tmem115	1414.71	-0.108637	0.452007	-0.240344	0.810064	0.999684
1142	ENSMUSG00000010047	Hyal2	1202.12	0.0831367	0.372036	0.223464	0.823174	0.999684
1143	ENSMUSG00000010048	Ifrd2	1263.82	-0.607312	0.465074	-1.30584	0.191607	0.999684
1144	ENSMUSG00000010051	Hyal1	581.944	0.437024	0.325588	1.34226	0.179511	0.999684
1145	ENSMUSG00000010054	Tusc2	1153.91	-0.181406	0.918952	-0.197405	0.843511	0.999684
1146	ENSMUSG00000010057	Nprl2	843.643	0.517235	0.333518	1.55084	0.120939	0.999684
1147	ENSMUSG00000010066	Cacna2d2	6.48665	1.003	0.998848	1.00416	0.315302	0.999684
1148	ENSMUSG00000010067	Rassf1	812.248	-0.11273	0.319954	-0.352333	0.724589	0.999684
1149	ENSMUSG00000010080	Epn3	7.0911	-0.500756	1.11895	-0.447523	0.654498	0.999684
1150	ENSMUSG00000010095	Slc3a2	2451.2	-0.777617	0.500766	-1.55285	0.120458	0.999684
1151	ENSMUSG00000010097	Nxf1	7385.06	0.23665	0.188572	1.25496	0.209494	0.999684
1152	ENSMUSG00000010110	Stx5a	5406.38	0.297991	0.278405	1.07035	0.284461	0.999684
1153	ENSMUSG00000010122	Slc47a1	274.404	0.566478	0.678858	0.834458	0.404023	0.999684
1154	ENSMUSG00000010136	Pifo	10.3685	0.886957	1.06499	0.832829	0.404941	0.999684
1155	ENSMUSG00000010142	Tnfrsf13b	538.425	-1.09682	0.553301	-1.98231	0.0474441	0.999684
1156	ENSMUSG00000010154	Spire2	13.6218	-1.60778	0.975469	-1.64821	0.0993097	0.999684
1157	ENSMUSG00000010175	Prox1	22.524	-0.171407	0.799552	-0.214378	0.830252	0.999684
1158	ENSMUSG00000010290	AI597479	1047.93	0.261637	0.228094	1.14705	0.251359	0.999684
1159	ENSMUSG00000010307	Tmem86a	1057.07	-0.552934	0.416699	-1.32694	0.184529	0.999684
1160	ENSMUSG00000010311	Optc	6.372	-0.0890417	0.99778	-0.0892398	0.928891	0.999684
1161	ENSMUSG00000010342	Tex14	30.3319	0.192674	0.599221	0.32154	0.747801	0.999684
1162	ENSMUSG00000010358	Ifi35	1272.36	0.350952	0.229338	1.53028	0.125947	0.999684
1163	ENSMUSG00000010362	Rdm1	902.358	0.167376	0.241087	0.694254	0.487523	0.999684
1164	ENSMUSG00000010376	Nedd8	3844.32	0.255744	0.244624	1.04546	0.295812	0.999684
1165	ENSMUSG00000010392	Gosr1	2031.64	0.18632	0.349053	0.533786	0.59349	0.999684
1166	ENSMUSG00000010406	Mrpl52	1380.8	-0.0750425	0.490851	-0.152883	0.878491	0.999684
1167	ENSMUSG00000010453	Kansl3	2885.61	0.214354	0.155721	1.37652	0.16866	0.999684
1168	ENSMUSG00000010461	Eya4	489.046	0.294535	0.483396	0.609303	0.542324	0.999684
1169	ENSMUSG00000010476	Ebf3	515.54	-0.300954	0.344418	-0.873804	0.382225	0.999684
1170	ENSMUSG00000010492	Uckl1os	250.736	-0.318013	1.05945	-0.300169	0.764048	0.999684
1171	ENSMUSG00000010517	Faf1	1529.25	-0.277409	0.819433	-0.338538	0.734958	0.999684
1172	ENSMUSG00000010529	Gm266	93.1935	-0.05517	0.869529	-0.0634481	0.94941	0.999684
1173	ENSMUSG00000010538	Tsacc	74.4319	0.368969	0.349766	1.0549	0.29147	0.999684
1174	ENSMUSG00000010554	Mettl16	893.593	0.254889	0.265032	0.961732	0.336184	0.999684
1175	ENSMUSG00000010592	Dazl	22.2179	0.979261	0.827115	1.18395	0.236433	0.999684
1177	ENSMUSG00000010607	Pigyl	942.236	0.322669	0.387542	0.832604	0.405068	0.999684
1178	ENSMUSG00000010608	Rbm25	6487.88	0.337448	0.23112	1.46006	0.144274	0.999684
1179	ENSMUSG00000010609	Psen2	615.051	-0.0278481	0.231389	-0.120352	0.904204	0.999684
1180	ENSMUSG00000010651	Acaa1b	10.9779	-0.564516	0.80923	-0.697596	0.48543	0.999684
1181	ENSMUSG00000010660	Plcd1	1405.52	0.0457557	0.369296	0.1239	0.901395	0.999684
1182	ENSMUSG00000010663	Fads1	1320.13	-0.251224	0.354751	-0.708169	0.47884	0.999684
1183	ENSMUSG00000010721	Lmbr1	431.637	-0.25555	0.395412	-0.646289	0.518092	0.999684
1184	ENSMUSG00000010751	Tnfrsf22	195.616	0.483949	0.398383	1.21478	0.224449	0.999684
1185	ENSMUSG00000010755	Cars	1594.6	0.130613	0.291061	0.448747	0.653615	0.999684
1186	ENSMUSG00000010760	Phlda2	3.44069	-1.44726	1.47698	-0.979874	0.327148	0.999684
1187	ENSMUSG00000010797	Wnt2	8.51316	-0.408017	1.43245	-0.284838	0.775769	0.999684
1188	ENSMUSG00000010803	Gabra1	13.5844	-0.0276498	1.52513	-0.0181294	0.985536	0.999684
1190	ENSMUSG00000010830	Kdelr3	1775.92	-0.324806	0.41863	-0.775879	0.437821	0.999684
1192	ENSMUSG00000010911	Apip	803.461	0.0416574	0.224382	0.185654	0.852716	0.999684
1193	ENSMUSG00000010936	Vac14	660.569	-0.208663	0.574805	-0.363016	0.716593	0.999684
1194	ENSMUSG00000011008	Mcoln2	107.971	0.106445	0.506196	0.210285	0.833445	0.999684
1195	ENSMUSG00000011096	Akt1s1	2025.32	-0.255167	0.909311	-0.280616	0.779005	0.999684
1196	ENSMUSG00000011114	Tbrg1	2795.56	0.226625	0.313746	0.722321	0.470097	0.999684
1197	ENSMUSG00000011118	Panx3	301.527	0.425857	0.566357	0.751923	0.452097	0.999684
1198	ENSMUSG00000011154	Cfap161	63.7943	-0.166916	0.561711	-0.297156	0.766348	0.999684
1199	ENSMUSG00000011158	Brf1	1335.21	-0.341974	0.563198	-0.607201	0.543718	0.999684
1200	ENSMUSG00000011171	Vipr2	170.431	0.281758	0.387402	0.727302	0.467041	0.999684
1201	ENSMUSG00000011179	Odc1	3786.91	-0.47082	0.778577	-0.604719	0.545366	0.999684
1202	ENSMUSG00000011254	Thg1l	187.577	-0.610617	0.468947	-1.3021	0.192881	0.999684
1203	ENSMUSG00000011256	Adam19	444.228	-0.387338	0.359413	-1.0777	0.281169	0.999684
1204	ENSMUSG00000011257	Pabpc4	1265.9	-0.250483	0.621598	-0.402967	0.686973	0.999684
1205	ENSMUSG00000011263	Exoc3l2	476.702	-0.466585	0.733758	-0.635885	0.524852	0.999684
1206	ENSMUSG00000011267	Zfp296	103.19	-0.441409	0.467608	-0.943973	0.345184	0.999684
1207	ENSMUSG00000011305	Plin5	139.164	-0.0824569	0.71939	-0.114621	0.908746	0.999684
1208	ENSMUSG00000011306	Sugp1	1606.18	0.256122	0.327865	0.781184	0.434695	0.999684
1209	ENSMUSG00000011382	Dhdh	343.502	0.29149	0.416631	0.699636	0.484155	0.999684
1210	ENSMUSG00000011427	Zfp790	692.886	0.440548	0.32573	1.35249	0.176218	0.999684
1211	ENSMUSG00000011463	Cpb1	8.42291	-0.307825	1.10726	-0.278007	0.781007	0.999684
1213	ENSMUSG00000011589	Fsd1	9.41119	0.719578	0.900241	0.799317	0.424107	0.999684
1215	ENSMUSG00000011658	Fuz	534.255	-0.218352	0.53408	-0.408837	0.682659	0.999684
1216	ENSMUSG00000011751	Sptbn4	33.5444	0.482783	0.485198	0.995022	0.319725	0.999684
1217	ENSMUSG00000011752	Pgam1	928.112	-0.702089	0.573233	-1.22479	0.220655	0.999684
1218	ENSMUSG00000011831	Evi5	1383.8	-0.234334	0.36573	-0.64073	0.521698	0.999684
1219	ENSMUSG00000011832	Evi5l	639.947	-0.566852	0.511778	-1.10761	0.268029	0.999684
1220	ENSMUSG00000011837	Snapc2	624.614	-0.318081	0.519209	-0.612625	0.540124	0.999684
1221	ENSMUSG00000011877	Git1	1351.25	-0.456956	0.503474	-0.907604	0.364087	0.999684
1222	ENSMUSG00000011884	Gltp	2155.26	-0.832599	0.648178	-1.28452	0.19896	0.999684
1223	ENSMUSG00000011958	Bnip2	3942.19	-0.485101	0.515162	-0.941647	0.346373	0.999684
1224	ENSMUSG00000011960	Ccnt1	1943.59	0.368885	0.261363	1.41139	0.15813	0.999684
1225	ENSMUSG00000012017	Scarf2	2136.05	-0.698947	1.05634	-0.661666	0.508185	0.999684
1226	ENSMUSG00000012076	Brms1l	867.323	-0.201624	0.317098	-0.635841	0.52488	0.999684
1227	ENSMUSG00000012114	Med15	1458.45	-0.286098	0.373855	-0.765265	0.444114	0.999684
1228	ENSMUSG00000012117	Dhdds	1152.42	0.193473	0.264668	0.731002	0.464778	0.999684
1229	ENSMUSG00000012123	Aim1l	20.4157	0.439721	0.716508	0.6137	0.539413	0.999684
1230	ENSMUSG00000012126	Ubxn11	147.12	0.12314	0.31348	0.392816	0.694456	0.999684
1231	ENSMUSG00000012187	Mogat1	5.98422	0.162212	0.918456	0.176614	0.859812	0.999684
1233	ENSMUSG00000012296	Tjap1	1009.74	-0.380367	0.635518	-0.598514	0.549497	0.999684
1234	ENSMUSG00000012350	Ehf	48.2443	0.183233	0.503039	0.364252	0.71567	0.999684
1236	ENSMUSG00000012405	Rpl15	2857.62	0.119602	0.231381	0.516905	0.605222	0.999684
1237	ENSMUSG00000012422	Tmem167	2965.76	0.168816	0.20401	0.82749	0.407959	0.999684
1238	ENSMUSG00000012428	Steap4	2581.93	-0.157642	0.28766	-0.548017	0.58368	0.999684
1239	ENSMUSG00000012429	Mplkip	655.035	-0.611287	0.508741	-1.20157	0.229531	0.999684
1240	ENSMUSG00000012443	Kif11	944.881	-0.991922	0.45463	-2.18182	0.0291227	0.999684
1241	ENSMUSG00000012483	Rpa3	625.15	-0.0116401	0.3281	-0.0354773	0.971699	0.999684
1242	ENSMUSG00000012519	Mlkl	291.088	-0.117655	0.454279	-0.258992	0.795641	0.999684
1243	ENSMUSG00000012535	Tnpo3	2261.35	-0.0149905	0.30971	-0.0484019	0.961396	0.999684
1244	ENSMUSG00000012609	Ttll5	650.515	0.386876	0.35511	1.08945	0.275954	0.999684
1245	ENSMUSG00000012640	Zfp715	1296.9	0.0896117	0.252779	0.354507	0.722959	0.999684
1246	ENSMUSG00000012705	Retn	76.943	0.437729	0.492409	0.888955	0.374027	0.999684
1247	ENSMUSG00000012819	Cdh23	243.431	-0.204357	0.289274	-0.706448	0.479909	0.999684
1248	ENSMUSG00000012848	Rps5	5641.82	0.177922	0.263731	0.674632	0.499909	0.999684
1249	ENSMUSG00000012889	Podnl1	648.419	-1.13182	0.570646	-1.9834	0.0473226	0.999684
1250	ENSMUSG00000013033	Adgrl1	1266.29	0.243388	0.277429	0.8773	0.380324	0.999684
1251	ENSMUSG00000013076	Amotl1	3046.67	0.277533	0.501022	0.553934	0.579624	0.999684
1252	ENSMUSG00000013083	2200002J24Rik	4.16759	0.2535	1.13343	0.223657	0.823024	0.999684
1253	ENSMUSG00000013089	Etv5	1326.41	-0.254717	0.431423	-0.59041	0.554916	0.999684
1254	ENSMUSG00000013091	Tmem190	3.48444	-1.00842	1.1582	-0.870678	0.38393	0.999684
1255	ENSMUSG00000013150	Gfod2	330.498	0.110696	0.338242	0.327268	0.743465	0.999684
1256	ENSMUSG00000013155	Enkd1	246.975	-0.366642	0.487928	-0.751426	0.452396	0.999684
1258	ENSMUSG00000013160	Atp6v0d1	2390.82	-0.274695	0.289577	-0.948608	0.34282	0.999684
1259	ENSMUSG00000013236	Ptprs	5357.81	-0.0748171	0.430352	-0.173851	0.861983	0.999684
1260	ENSMUSG00000013275	Slc41a1	1710.94	0.149955	0.354823	0.422619	0.672573	0.999684
1262	ENSMUSG00000013367	Iglon5	3.18926	0.422857	1.0385	0.407181	0.683875	0.999684
1263	ENSMUSG00000013418	B4galnt2	15.6555	0.114923	0.54535	0.210733	0.833096	0.999684
1264	ENSMUSG00000013465	Nelfb	2433.37	-0.494937	0.456779	-1.08354	0.27857	0.999684
1265	ENSMUSG00000013483	Card14	43.9145	-0.319773	0.483418	-0.661484	0.508302	0.999684
1266	ENSMUSG00000013495	Tmem175	887.226	0.105849	0.297123	0.356248	0.721655	0.999684
1267	ENSMUSG00000013523	Bcas1	61.0189	0.111145	0.584781	0.190063	0.84926	0.999684
1268	ENSMUSG00000013539	Tango2	1793.81	0.060693	0.218619	0.27762	0.781304	0.999684
1269	ENSMUSG00000013562	4833413E03Rik	5.58375	-1.18645	1.02985	-1.15206	0.249295	0.999684
1270	ENSMUSG00000013584	Aldh1a2	193.721	-0.588004	0.324291	-1.8132	0.0698007	0.999684
1271	ENSMUSG00000013611	Snx31	11.0691	0.785742	0.935023	0.840346	0.400715	0.999684
1272	ENSMUSG00000013622	Atraid	3937.5	0.381488	0.230503	1.65502	0.0979199	0.999684
1273	ENSMUSG00000013629	Cad	526.704	-0.199571	0.235175	-0.848605	0.396101	0.999684
1274	ENSMUSG00000013646	Sh3bp5l	1050.56	-0.104712	0.495075	-0.211508	0.832491	0.999684
1275	ENSMUSG00000013662	Atad1	2330.01	0.173091	0.215989	0.801389	0.422907	0.999684
1276	ENSMUSG00000013663	Pten	3700.46	-0.0460125	0.28143	-0.163496	0.870128	0.999684
1277	ENSMUSG00000013698	Pea15a	3770.73	0.252756	0.352337	0.71737	0.473146	0.999684
1278	ENSMUSG00000013701	Timm23	2359.16	-0.108784	0.710536	-0.153101	0.878318	0.999684
1279	ENSMUSG00000013736	Trnt1	1421.93	0.136721	0.209566	0.652403	0.514141	0.999684
1280	ENSMUSG00000013766	Ly6g6e	24.6655	-0.227556	0.471516	-0.482604	0.629377	0.999684
1281	ENSMUSG00000013787	Ehmt2	1470.44	-0.0964084	0.336824	-0.286228	0.774704	0.999684
1282	ENSMUSG00000013822	Elof1	2292.61	0.197195	0.217461	0.906804	0.364511	0.999684
1283	ENSMUSG00000013833	Med16	1121.03	-0.76427	0.738112	-1.03544	0.300464	0.999684
1284	ENSMUSG00000013846	St3gal1	777.094	0.301094	0.316393	0.951647	0.341276	0.999684
1285	ENSMUSG00000013858	Tmem259	1045.98	-0.453572	1.00185	-0.452733	0.650741	0.999684
1286	ENSMUSG00000013878	Rnf170	599.183	0.119522	0.230155	0.519311	0.603544	0.999684
1287	ENSMUSG00000013921	Clip3	314.367	-0.156312	0.358667	-0.435815	0.662971	0.999684
1288	ENSMUSG00000013928	Thap8	12.2769	-0.241153	0.601356	-0.401014	0.688409	0.999684
1289	ENSMUSG00000013973	Dedd	285.026	0.243193	0.217819	1.11649	0.264212	0.999684
1290	ENSMUSG00000013974	Mcemp1	1401.56	-0.0587569	0.435127	-0.135034	0.892585	0.999684
1291	ENSMUSG00000013997	Nit1	960.749	0.283848	0.207114	1.37049	0.170533	0.999684
1292	ENSMUSG00000014030	Pax5	249.573	-0.599158	0.591868	-1.01232	0.311386	0.999684
1293	ENSMUSG00000014039	Prdm15	482.236	0.0727482	0.236053	0.308186	0.757941	0.999684
1294	ENSMUSG00000014074	Rnf168	591.789	-0.413255	0.393578	-1.04999	0.293721	0.999684
1295	ENSMUSG00000014075	Tctex1d2	367.479	0.31088	0.266738	1.16549	0.24382	0.999684
1296	ENSMUSG00000014077	Chp1	3358.72	0.175034	0.284603	0.615012	0.538547	0.999684
1297	ENSMUSG00000014158	Trpv4	440.293	-0.379591	0.435977	-0.870667	0.383936	0.999684
1298	ENSMUSG00000014164	Klhl3	15.5364	0.0765234	0.58192	0.131501	0.895379	0.999684
1299	ENSMUSG00000014177	Tvp23b	2967.81	0.250707	0.307837	0.814413	0.415408	0.999684
1300	ENSMUSG00000014195	Dnajc7	4768.75	0.304161	0.281481	1.08057	0.279887	0.999684
1301	ENSMUSG00000014198	Zfp385c	17.822	-1.20602	0.480117	-2.51192	0.0120076	0.999684
1302	ENSMUSG00000014226	Cacybp	2455.68	-0.574478	0.596694	-0.962767	0.335664	0.999684
1303	ENSMUSG00000014232	Cluap1	388.85	0.166327	0.204108	0.814897	0.415131	0.999684
1304	ENSMUSG00000014243	Zswim7	613.433	0.11977	0.609003	0.196666	0.844089	0.999684
1305	ENSMUSG00000014245	Pigl	240.205	-0.186236	0.282006	-0.660397	0.508999	0.999684
1306	ENSMUSG00000014294	Ndufa2	6108.15	0.455132	0.501855	0.906899	0.36446	0.999684
1307	ENSMUSG00000014301	Pam16	870.024	0.173158	0.50468	0.343105	0.73152	0.999684
1308	ENSMUSG00000014303	Glis2	665.351	0.0239624	0.319269	0.0750539	0.940172	0.999684
1309	ENSMUSG00000014329	Bicc1	1786.63	-0.074244	0.497261	-0.149306	0.881312	0.999684
1310	ENSMUSG00000014349	Ube2z	1392.34	-0.105328	0.453259	-0.232379	0.816244	0.999684
1311	ENSMUSG00000014353	Tmem87b	1500.26	-0.0764905	0.251825	-0.303744	0.761323	0.999684
1312	ENSMUSG00000014355	Anapc1	2037.53	0.210707	0.247448	0.851518	0.394482	0.999684
1313	ENSMUSG00000014361	Mertk	1763.7	-0.227362	0.300399	-0.756867	0.44913	0.999684
1314	ENSMUSG00000014402	Tsg101	2743.7	-0.220202	0.383399	-0.57434	0.565738	0.999684
1315	ENSMUSG00000014418	Hps5	988.849	0.00277799	0.278761	0.00996549	0.992049	0.999684
1316	ENSMUSG00000014426	Map3k4	885.333	0.0830253	0.449902	0.184541	0.853589	0.999684
1317	ENSMUSG00000014444	Piezo1	769.707	-0.339601	0.539482	-0.629494	0.529026	0.999684
1318	ENSMUSG00000014453	Blk	446.23	-0.117619	0.533346	-0.220531	0.825458	0.999684
1319	ENSMUSG00000014470	Rnf166	1673.62	-0.327194	0.727628	-0.449672	0.652947	0.999684
1320	ENSMUSG00000014496	Ankrd28	1609.25	0.177155	0.251988	0.70303	0.482037	0.999684
1321	ENSMUSG00000014498	Ankrd52	168.726	-0.067992	0.273823	-0.248306	0.803897	0.999684
1322	ENSMUSG00000014503	Pkd2l2	247.792	0.0724049	0.289497	0.250106	0.802506	0.999684
1323	ENSMUSG00000014504	Srp19	2514.24	-0.147795	0.350483	-0.42169	0.673251	0.999684
1326	ENSMUSG00000014543	Klra17	83.5959	-0.237962	0.41842	-0.568715	0.569549	0.999684
1327	ENSMUSG00000014547	Wdfy2	87.3837	-0.798772	0.446666	-1.7883	0.0737279	0.999684
1328	ENSMUSG00000014550	Rbsn	1380.02	0.233022	0.32411	0.718958	0.472167	0.999684
1329	ENSMUSG00000014551	Mrps25	769.104	0.280333	0.335447	0.8357	0.403323	0.999684
1330	ENSMUSG00000014554	Dguok	1309.92	-0.115236	0.402648	-0.286196	0.774728	0.999684
1331	ENSMUSG00000014592	Camta1	1269.3	0.155096	0.601678	0.257773	0.796582	0.999684
1332	ENSMUSG00000014599	Csf1	2053.46	-0.593125	0.340001	-1.74448	0.0810755	0.999684
1333	ENSMUSG00000014601	Strip1	1244.04	-0.455626	0.311362	-1.46333	0.143376	0.999684
1334	ENSMUSG00000014602	Kif1a	90.3165	0.0413895	0.290993	0.142235	0.886894	0.999684
1335	ENSMUSG00000014609	Chrne	28.4949	-0.0379351	0.647314	-0.0586038	0.953268	0.999684
1336	ENSMUSG00000014633	Cmc2	917.265	0.182551	0.351483	0.519375	0.6035	0.999684
1337	ENSMUSG00000014668	Chfr	1325.19	0.0288799	0.287099	0.100592	0.919874	0.999684
1338	ENSMUSG00000014686	Ceacam16	12.5808	-0.898882	0.711156	-1.26397	0.20624	0.999684
1339	ENSMUSG00000014704	Hoxa2	29.4892	-0.624255	0.576464	-1.0829	0.278851	0.999684
1341	ENSMUSG00000014748	Tex261	3697.89	-0.148757	0.344022	-0.432407	0.665445	0.999684
1342	ENSMUSG00000014763	Fam120b	1829.15	0.497009	0.324699	1.53067	0.12585	0.999684
1343	ENSMUSG00000014767	Tbp	1121.94	0.289611	0.261835	1.10608	0.268691	0.999684
1344	ENSMUSG00000014769	Psmb1	4520.47	0.107629	0.212685	0.506047	0.612824	0.999684
1345	ENSMUSG00000014773	Dll1	214.862	-0.514415	0.645306	-0.797164	0.425356	0.999684
1346	ENSMUSG00000014778	Fhod1	688.189	0.224041	0.328041	0.682967	0.494627	0.999684
1347	ENSMUSG00000014782	Plekhg4	115.895	-0.125613	0.500786	-0.250831	0.801945	0.999684
1348	ENSMUSG00000014786	Slc9a5	226.158	0.195917	0.376065	0.520967	0.60239	0.999684
1349	ENSMUSG00000014791	Elmo3	290.002	0.0230588	0.30164	0.0764448	0.939065	0.999684
1350	ENSMUSG00000014813	Stc1	308.845	0.252482	0.353918	0.713391	0.475604	0.999684
1351	ENSMUSG00000014837	4931428F04Rik	87.4523	-0.0420524	0.322048	-0.130578	0.896109	0.999684
1352	ENSMUSG00000014846	Tppp3	2054.7	0.232432	0.630002	0.368938	0.712174	0.999684
1353	ENSMUSG00000014850	Msh3	751.292	-0.231007	0.263661	-0.87615	0.380948	0.999684
1354	ENSMUSG00000014852	Adamts13	13.0116	1.19761	0.633188	1.89139	0.0585725	0.999684
1355	ENSMUSG00000014856	Tmem208	2089.51	0.209164	0.249972	0.83675	0.402733	0.999684
1356	ENSMUSG00000014859	E2f4	2113.21	-0.804188	0.462861	-1.73743	0.0823116	0.999684
1357	ENSMUSG00000014867	Surf4	7291.76	-0.460967	0.398271	-1.15742	0.2471	0.999684
1358	ENSMUSG00000014873	Surf2	968.45	0.32753	0.278663	1.17536	0.23985	0.999684
1360	ENSMUSG00000014907	Naf1	105.109	0.0787105	0.406283	0.193733	0.846385	0.999684
1361	ENSMUSG00000014932	Yes1	617.334	-0.401959	0.459487	-0.8748	0.381683	0.999684
1362	ENSMUSG00000014956	Ppp1cb	8018.82	-0.0876375	0.424896	-0.206256	0.836591	0.999684
1363	ENSMUSG00000014959	Gorasp2	3352.71	-0.475245	0.558443	-0.851018	0.394759	0.999684
1364	ENSMUSG00000014980	Tsen15	506.024	-0.360929	0.504132	-0.715941	0.474028	0.999684
1365	ENSMUSG00000015002	Efr3a	2175.14	-0.209867	0.399861	-0.524849	0.599688	0.999684
1366	ENSMUSG00000015013	Trappc2l	1524.36	0.376716	0.230814	1.63212	0.102654	0.999684
1367	ENSMUSG00000015016	Acsf3	249.902	0.072576	0.309009	0.234867	0.814312	0.999684
1368	ENSMUSG00000015023	Ddx19a	445.419	-0.406768	0.351721	-1.15651	0.247474	0.999684
1369	ENSMUSG00000015027	Galns	824.368	0.0141211	0.404014	0.0349519	0.972118	0.999684
1370	ENSMUSG00000015053	Gata2	535.268	-0.569304	0.55622	-1.02352	0.306061	0.999684
1371	ENSMUSG00000015083	C8g	162.504	0.0999355	0.303514	0.329261	0.741958	0.999684
1372	ENSMUSG00000015085	Entpd2	144.041	-0.594263	0.34818	-1.70677	0.0878648	0.999684
1373	ENSMUSG00000015087	Rabl6	1950.61	0.17181	0.588218	0.292085	0.770222	0.999684
1375	ENSMUSG00000015092	Edf1	2917.38	-0.46296	0.695268	-0.665873	0.505492	0.999684
1376	ENSMUSG00000015093	Clic3	46.9958	0.407357	0.536702	0.759	0.447853	0.999684
1377	ENSMUSG00000015094	Npdc1	1552.48	-0.517348	0.554978	-0.932194	0.351236	0.999684
1378	ENSMUSG00000015112	Slc25a13	825.414	0.368639	0.394026	0.935571	0.349494	0.999684
1379	ENSMUSG00000015120	Ube2i	2524.86	-0.243667	0.343402	-0.709569	0.477971	0.999684
1380	ENSMUSG00000015126	Tsr3	536.333	-0.665408	0.624051	-1.06627	0.286301	0.999684
1381	ENSMUSG00000015127	Unkl	234.879	-0.249702	0.351304	-0.710787	0.477216	0.999684
1382	ENSMUSG00000015133	Lrrk1	1653.33	0.187526	0.291578	0.643143	0.520132	0.999684
1383	ENSMUSG00000015134	Aldh1a3	375.348	0.0702984	0.337704	0.208165	0.8351	0.999684
1384	ENSMUSG00000015143	Actn1	1208.72	-0.0865993	0.239542	-0.36152	0.71771	0.999684
1385	ENSMUSG00000015149	Sirt2	3612.74	0.358217	0.238206	1.50381	0.13263	0.999684
1386	ENSMUSG00000015165	Hnrnpl	3226.65	-0.151495	0.39424	-0.38427	0.700778	0.999684
1387	ENSMUSG00000015176	Nolc1	1499.22	0.181037	0.28611	0.632752	0.526896	0.999684
1388	ENSMUSG00000015189	Casd1	1267.3	-0.0841909	0.483135	-0.17426	0.861661	0.999684
1389	ENSMUSG00000015202	Cnksr3	440.697	-0.434159	0.353046	-1.22975	0.21879	0.999684
1390	ENSMUSG00000015214	Mtmr1	1003.22	-0.0849836	0.441753	-0.192378	0.847446	0.999684
1391	ENSMUSG00000015217	Hmgb3	853.915	-0.486767	0.325172	-1.49695	0.134406	0.999684
1392	ENSMUSG00000015222	Map2	81.6093	0.188836	0.45137	0.418361	0.675683	0.999684
1393	ENSMUSG00000015224	Cyp2j9	110.224	0.467103	0.299577	1.55921	0.118948	0.999684
1394	ENSMUSG00000015243	Abca1	1740.73	-0.187702	0.238899	-0.785695	0.432046	0.999684
1395	ENSMUSG00000015247	Nipsnap3b	1059.51	-0.554567	0.453535	-1.22277	0.221418	0.999684
1396	ENSMUSG00000015289	Lage3	1374.58	0.389555	0.252576	1.54233	0.122994	0.999684
1397	ENSMUSG00000015290	Ubl4a	2693.41	0.0539138	0.263047	0.204959	0.837604	0.999684
1398	ENSMUSG00000015291	Gdi1	9718.55	0.426557	0.354913	1.20186	0.229417	0.999684
1399	ENSMUSG00000015305	Sash1	754.255	0.384911	0.231774	1.66072	0.0967705	0.999684
1400	ENSMUSG00000015312	Gadd45b	1900.62	0.122584	0.664599	0.184449	0.853661	0.999684
1401	ENSMUSG00000015314	Slamf6	629.968	-0.267228	0.562179	-0.475343	0.634543	0.999684
1402	ENSMUSG00000015316	Slamf1	840.578	-0.265042	0.570662	-0.464445	0.642329	0.999684
1403	ENSMUSG00000015335	Zdhhc12	343.056	-0.270378	0.366745	-0.737236	0.460979	0.999684
1404	ENSMUSG00000015337	Endog	348.137	-0.0570566	1.63627	-0.03487	0.972183	0.999684
1405	ENSMUSG00000015341	Golga7	2962.91	-0.397785	0.483621	-0.822514	0.410784	0.999684
1406	ENSMUSG00000015342	Xk	240.609	-0.566109	0.450617	-1.2563	0.209008	0.999684
1407	ENSMUSG00000015354	Pcolce2	168.245	-0.727198	0.587062	-1.23871	0.215454	0.999684
1408	ENSMUSG00000015355	Cd48	829.934	-0.412966	0.430631	-0.95898	0.337569	0.999684
1409	ENSMUSG00000015357	Clpx	1578.05	-0.493942	0.501176	-0.985566	0.324346	0.999684
1410	ENSMUSG00000015363	Trabd	1713.83	-0.304777	0.442265	-0.689128	0.490743	0.999684
1412	ENSMUSG00000015377	Dennd6b	727.689	-0.230218	0.420185	-0.547897	0.583763	0.999684
1414	ENSMUSG00000015401	Tmem27	4.29733	0.341877	1.10942	0.308158	0.757962	0.999684
1415	ENSMUSG00000015405	Ace2	4.91964	0.997023	1.23405	0.807928	0.419132	0.999684
1416	ENSMUSG00000015437	Gzmb	34.5292	-0.44612	0.669811	-0.666039	0.505386	0.999684
1417	ENSMUSG00000015451	C4a	16.8949	-0.11665	0.45124	-0.258511	0.796013	0.999684
1418	ENSMUSG00000015452	Ager	102.069	0.256209	0.423756	0.604613	0.545436	0.999684
1419	ENSMUSG00000015461	Atf6b	1196.07	-0.580724	0.594111	-0.977468	0.328338	0.999684
1420	ENSMUSG00000015467	Egfl8	118.502	0.236455	0.397116	0.595431	0.551556	0.999684
1421	ENSMUSG00000015468	Notch4	523.358	-0.642036	0.850353	-0.755023	0.450235	0.999684
1422	ENSMUSG00000015474	Ppt2	737.949	0.120401	0.263057	0.457701	0.647168	0.999684
1423	ENSMUSG00000015476	Prrt1	66.0668	-0.49423	0.669513	-0.738194	0.460397	0.999684
1424	ENSMUSG00000015478	Rnf5	1224.35	0.195792	0.281035	0.696682	0.486002	0.999684
1425	ENSMUSG00000015488	Cacfd1	1061.76	-0.281534	0.509004	-0.553108	0.580189	0.999684
1426	ENSMUSG00000015501	Hivep2	1220.32	0.186613	0.293586	0.635632	0.525016	0.999684
1427	ENSMUSG00000015522	Arnt	2155.13	0.0782326	0.220642	0.354568	0.722913	0.999684
1428	ENSMUSG00000015533	Itga2	1335.93	1.10193	0.538592	2.04594	0.0407624	0.999684
1429	ENSMUSG00000015536	Mocs2	2315.54	0.231492	0.198212	1.1679	0.242848	0.999684
1430	ENSMUSG00000015542	Nat9	837.206	0.522225	0.250853	2.0818	0.037361	0.999684
1431	ENSMUSG00000015575	Atp6v0e	5446.83	0.121619	0.227799	0.533888	0.593419	0.999684
1432	ENSMUSG00000015597	Zfp318	697.477	0.292815	0.327603	0.89381	0.371424	0.999684
1433	ENSMUSG00000015599	Ttbk1	2.8913	0.147988	0.948807	0.155973	0.876054	0.999684
1434	ENSMUSG00000015605	Srf	837.676	-0.0451578	0.713878	-0.063257	0.949562	0.999684
1436	ENSMUSG00000015647	Lama5	457.468	-0.214496	0.532758	-0.402615	0.687232	0.999684
1437	ENSMUSG00000015652	Steap1	19.5661	0.171951	1.0169	0.169094	0.865723	0.999684
1438	ENSMUSG00000015653	Steap2	124.902	0.0189157	0.413175	0.0457814	0.963484	0.999684
1439	ENSMUSG00000015656	Hspa8	13903.6	0.176764	0.294398	0.600424	0.548224	0.999684
1440	ENSMUSG00000015659	Serac1	159.838	0.10073	0.331552	0.303813	0.76127	0.999684
1441	ENSMUSG00000015665	Awat1	4.44045	-0.868992	0.962945	-0.902432	0.366827	0.999684
1442	ENSMUSG00000015668	Pdzd11	1183.96	0.162668	0.283105	0.574585	0.565572	0.999684
1443	ENSMUSG00000015671	Psma2	3992.38	0.0869381	0.218975	0.397022	0.691351	0.999684
1444	ENSMUSG00000015672	Mrpl32	1450.95	0.240559	0.251241	0.957485	0.338323	0.999684
1445	ENSMUSG00000015697	Setdb1	1242.76	0.126387	0.282111	0.448004	0.654151	0.999684
1446	ENSMUSG00000015702	Anxa9	114.46	-0.408073	0.299162	-1.36405	0.172551	0.999684
1447	ENSMUSG00000015709	Arnt2	722.616	0.741869	0.407364	1.82115	0.0685843	0.999684
1448	ENSMUSG00000015714	Cers2	5862.08	0.264164	0.354326	0.74554	0.455945	0.999684
1449	ENSMUSG00000015733	Capza2	11763.8	-0.0627189	0.252917	-0.247982	0.804148	0.999684
1450	ENSMUSG00000015745	Plekho1	1434	0.272163	0.501728	0.542452	0.587507	0.999684
1451	ENSMUSG00000015747	Vps45	752.358	0.163564	0.298779	0.547441	0.584076	0.999684
1452	ENSMUSG00000015748	Prpf3	1045.99	0.316725	0.33179	0.954593	0.339783	0.999684
1453	ENSMUSG00000015749	Anp32e	5084.02	0.0155899	0.29604	0.0526613	0.958002	0.999684
1454	ENSMUSG00000015750	Aph1a	282.572	-0.518048	0.463573	-1.11751	0.263776	0.999684
1455	ENSMUSG00000015755	Tab2	1895.68	0.303831	0.317782	0.956099	0.339022	0.999684
1456	ENSMUSG00000015757	Ppil4	2175.83	0.305723	0.314462	0.972212	0.330945	0.999684
1457	ENSMUSG00000015759	Cnih1	2684.84	-0.0603912	0.413616	-0.146008	0.883915	0.999684
1458	ENSMUSG00000015766	Eps8	1022.32	-0.0467747	0.428421	-0.109179	0.91306	0.999684
1459	ENSMUSG00000015776	Med22	1303.18	-0.052902	0.324524	-0.163014	0.870508	0.999684
1460	ENSMUSG00000015790	Surf1	2298.56	0.497579	0.234668	2.12035	0.0339762	0.999684
1461	ENSMUSG00000015804	Med28	3075.52	-0.182835	0.555459	-0.32916	0.742035	0.999684
1462	ENSMUSG00000015806	Qdpr	977.96	-0.561971	0.57175	-0.982896	0.325659	0.999684
1463	ENSMUSG00000015812	Gnrh1	14.5442	0.0782298	0.450911	0.173493	0.862264	0.999684
1464	ENSMUSG00000015829	Tnr	13.2244	-1.42496	0.875183	-1.62818	0.103486	0.999684
1465	ENSMUSG00000015837	Sqstm1	9939.92	-0.358393	0.594274	-0.603077	0.546457	0.999684
1466	ENSMUSG00000015839	Nfe2l2	4032.66	0.288351	0.245291	1.17555	0.239775	0.999684
1467	ENSMUSG00000015843	Rxrg	859.573	-0.0562918	0.656566	-0.0857366	0.931676	0.999684
1468	ENSMUSG00000015850	Adamtsl4	476.043	-0.463826	0.326299	-1.42147	0.155179	0.999684
1469	ENSMUSG00000015852	Fcrls	104.923	-0.782164	0.410321	-1.90622	0.0566212	0.999684
1470	ENSMUSG00000015854	Cd5l	537.191	-0.395788	0.575195	-0.688094	0.491394	0.999684
1471	ENSMUSG00000015869	Prpsap1	1550.39	-0.368001	0.592752	-0.620834	0.534709	0.999684
1472	ENSMUSG00000015879	Fam184b	20.5373	0.821657	0.63658	1.29074	0.196795	0.999684
1473	ENSMUSG00000015880	Ncapg	450.385	-0.891457	0.458168	-1.9457	0.0516908	0.999684
1474	ENSMUSG00000015882	Lcorl	563.724	-0.228903	0.256183	-0.893515	0.371581	0.999684
1475	ENSMUSG00000015889	Lta4h	3837.16	-0.381945	0.472675	-0.808049	0.419062	0.999684
1476	ENSMUSG00000015890	Amdhd1	7.84935	-0.905811	0.803244	-1.12769	0.25945	0.999684
1477	ENSMUSG00000015932	Dstn	9183.98	-0.0338768	0.257813	-0.131401	0.895458	0.999684
1478	ENSMUSG00000015937	H2afy	3391.1	-0.313447	0.455182	-0.68862	0.491062	0.999684
1479	ENSMUSG00000015942	Gtf2ird2	604.767	0.134	0.269731	0.49679	0.619337	0.999684
1480	ENSMUSG00000015943	Bola1	533.01	-0.467565	0.81714	-0.572197	0.567189	0.999684
1481	ENSMUSG00000015947	Fcgr1	124.228	-0.420758	0.514716	-0.817456	0.413668	0.999684
1482	ENSMUSG00000015950	Ncf1	3770.62	-0.577696	0.415122	-1.39163	0.164035	0.999684
1483	ENSMUSG00000015957	Wnt11	130.243	0.191298	0.923178	0.207217	0.83584	0.999684
1484	ENSMUSG00000015961	Adss	1470.38	-0.348437	0.364708	-0.955387	0.339382	0.999684
1485	ENSMUSG00000015962	1700016C15Rik	5.92271	2.83627	1.30589	2.1719	0.029863	0.999684
1486	ENSMUSG00000015966	Il17rb	51.5572	-0.0659449	0.406723	-0.162137	0.871198	0.999684
1487	ENSMUSG00000015968	Cacna1d	146.967	0.357999	0.348839	1.02626	0.30477	0.999684
1489	ENSMUSG00000015971	Actr8	1832.55	0.224548	0.294587	0.762247	0.445912	0.999684
1491	ENSMUSG00000015981	Stk32c	19.9627	-0.385921	0.675976	-0.57091	0.568061	0.999684
1492	ENSMUSG00000015994	Fnta	2342.54	-0.33276	0.673139	-0.494341	0.621065	0.999684
1493	ENSMUSG00000016018	Skiv2l2	1584.31	0.0746488	0.320619	0.232827	0.815896	0.999684
1494	ENSMUSG00000016024	Lbp	1042.06	-0.134648	0.271279	-0.496347	0.61965	0.999684
1495	ENSMUSG00000016028	Celsr1	51.6695	-0.169946	0.48104	-0.353289	0.723872	0.999684
1496	ENSMUSG00000016087	Fli1	4041.81	0.257345	0.32195	0.799331	0.424098	0.999684
1497	ENSMUSG00000016128	Stard13	561.673	-0.123869	0.20498	-0.604295	0.545647	0.999684
1498	ENSMUSG00000016150	Tenm1	10.8525	0.222733	0.758717	0.293566	0.76909	0.999684
1499	ENSMUSG00000016179	Camk1g	21.9998	-0.21227	0.80751	-0.26287	0.792651	0.999684
1500	ENSMUSG00000016181	Diexf	252.97	0.563076	0.315983	1.78198	0.0747521	0.999684
1501	ENSMUSG00000016194	Hsd11b1	593.022	-0.131273	0.390382	-0.336269	0.736668	0.999684
1502	ENSMUSG00000016200	Syt14	6.6529	1.02941	1.01018	1.01904	0.308186	0.999684
1503	ENSMUSG00000016206	H2-M3	748.819	0.242033	0.361035	0.670388	0.502611	0.999684
1504	ENSMUSG00000016239	Lonrf3	33.9382	-0.0746544	0.42391	-0.176109	0.860208	0.999684
1505	ENSMUSG00000016253	Nelfcd	1495.98	-0.0350623	0.392777	-0.0892677	0.928869	0.999684
1506	ENSMUSG00000016255	Tubb1	1582.95	-0.331699	0.637924	-0.519966	0.603087	0.999684
1507	ENSMUSG00000016256	Ctsz	5794.04	-0.370631	0.441616	-0.839261	0.401323	0.999684
1508	ENSMUSG00000016257	Prelid3b	2491.55	0.0316882	0.366772	0.0863976	0.93115	0.999684
1509	ENSMUSG00000016262	Sertad4	354.605	-0.463239	0.649621	-0.713091	0.475789	0.999684
1510	ENSMUSG00000016283	H2-M2	15.1877	-1.07382	0.621655	-1.72735	0.0841042	0.999684
1511	ENSMUSG00000016308	Ube2a	1691.31	-0.415466	0.506899	-0.819625	0.41243	0.999684
1512	ENSMUSG00000016319	Slc25a5	6829.68	-0.0625391	0.34801	-0.179705	0.857384	0.999684
1513	ENSMUSG00000016327	Atp1b4	131.476	0.728585	0.739869	0.984749	0.324747	0.999684
1514	ENSMUSG00000016344	Ppdpf	1225.11	-0.538039	0.668096	-0.805331	0.420629	0.999684
1515	ENSMUSG00000016346	Kcnq2	30.4249	-0.119863	0.678518	-0.176655	0.85978	0.999684
1516	ENSMUSG00000016356	Col20a1	91.3583	-0.0816018	0.480029	-0.169993	0.865015	0.999684
1517	ENSMUSG00000016382	Pls3	8685.94	0.633582	0.394833	1.60468	0.108563	0.999684
1518	ENSMUSG00000016386	Mpped2	234.479	-0.0679588	0.786374	-0.0864204	0.931132	0.999684
1519	ENSMUSG00000016409	Nkap	800.554	-0.291354	0.359797	-0.809774	0.41807	0.999684
1520	ENSMUSG00000016427	Ndufa1	3188.89	0.315648	0.474018	0.665899	0.505476	0.999684
1521	ENSMUSG00000016477	E2f3	204.001	-0.343034	0.44524	-0.770448	0.441034	0.999684
1522	ENSMUSG00000016481	Cr1l	2401.38	0.155942	0.273067	0.571074	0.567949	0.999684
1523	ENSMUSG00000016487	Ppfibp1	3681.65	0.159624	0.247975	0.64371	0.519763	0.999684
1524	ENSMUSG00000016493	Cd46	136.804	0.423724	0.326746	1.2968	0.1947	0.999684
1525	ENSMUSG00000016494	Cd34	2196.58	-0.0387136	0.318627	-0.121501	0.903294	0.999684
1526	ENSMUSG00000016495	Plgrkt	1309.28	-0.0953452	0.240266	-0.396832	0.691491	0.999684
1527	ENSMUSG00000016496	Cd274	213.914	-0.142498	0.356777	-0.399403	0.689596	0.999684
1528	ENSMUSG00000016498	Pdcd1lg2	12.42	0.236373	0.914447	0.258488	0.796031	0.999684
1529	ENSMUSG00000016503	Gtf3a	283.206	-0.524627	1.03906	-0.504906	0.613625	0.999684
1530	ENSMUSG00000016510	Mtif3	675.966	0.236591	0.215133	1.09974	0.271445	0.999684
1531	ENSMUSG00000016520	Lnx2	623.335	-0.539113	0.514352	-1.04814	0.294574	0.999684
1532	ENSMUSG00000016526	Dyrk3	236.522	-0.689998	0.395389	-1.74511	0.0809656	0.999684
1533	ENSMUSG00000016528	Mapkapk2	4692.8	-0.182977	0.73629	-0.248512	0.803738	0.999684
1534	ENSMUSG00000016529	Il10	9.60103	-0.704281	0.883119	-0.797493	0.425165	0.999684
1535	ENSMUSG00000016534	Lamp2	8718.65	0.200638	0.278188	0.721232	0.470767	0.999684
1536	ENSMUSG00000016541	Atxn10	2783.67	-0.215134	0.472242	-0.455559	0.648707	0.999684
1537	ENSMUSG00000016552	Foxred2	291.105	-0.653192	0.329025	-1.98524	0.0471183	0.999684
1538	ENSMUSG00000016554	Eif3d	1705.74	0.278966	0.291951	0.955523	0.339313	0.999684
1539	ENSMUSG00000016559	H3f3b	32355.4	0.101534	0.360571	0.281593	0.778256	0.999684
1540	ENSMUSG00000016619	Nup50	1117.26	-0.591214	0.332756	-1.77672	0.0756143	0.999684
1541	ENSMUSG00000016624	Phf21b	20.694	-0.873101	0.763439	-1.14364	0.252772	0.999684
1542	ENSMUSG00000016637	Ift27	821.38	0.278926	0.221807	1.25752	0.208565	0.999684
1543	ENSMUSG00000016664	Pacsin2	2383.11	-0.386539	0.298626	-1.29439	0.19553	0.999684
1544	ENSMUSG00000016756	Cmah	577.303	-0.191965	0.487477	-0.393793	0.693734	0.999684
1545	ENSMUSG00000016757	Ttll12	600.982	-0.755122	0.334832	-2.25523	0.024119	0.999684
1546	ENSMUSG00000016758	Bik	91.8245	0.398764	0.289893	1.37556	0.168959	0.999684
1547	ENSMUSG00000016763	Scube1	92.6973	-0.762123	0.503547	-1.51351	0.130151	0.999684
1548	ENSMUSG00000016831	Tox4	2365.03	0.140343	0.226614	0.619302	0.535717	0.999684
1549	ENSMUSG00000016833	Mrps18c	1142.65	0.154853	0.255232	0.606714	0.544041	0.999684
1550	ENSMUSG00000016918	Sulf1	1449.77	0.221022	0.209574	1.05463	0.291597	0.999684
1551	ENSMUSG00000016921	Srsf6	3641.26	-0.0737083	0.40705	-0.181079	0.856305	0.999684
1552	ENSMUSG00000016933	Plcg1	2217.87	0.214516	0.430527	0.498265	0.618297	0.999684
1553	ENSMUSG00000016940	Kctd2	791.504	-0.116987	0.660576	-0.177099	0.85943	0.999684
1554	ENSMUSG00000016942	Tmprss6	4.59676	-0.04271	1.04555	-0.0408494	0.967416	0.999684
1555	ENSMUSG00000016946	Kctd5	535.086	-0.529203	0.666848	-0.793589	0.427435	0.999684
1557	ENSMUSG00000016984	Etaa1	328.591	-0.34935	0.673271	-0.518886	0.603841	0.999684
1558	ENSMUSG00000016995	Matn4	194.782	-0.902665	0.820766	-1.09978	0.271426	0.999684
1559	ENSMUSG00000017002	Slpi	2813.23	-0.16638	0.464187	-0.358433	0.72002	0.999684
1560	ENSMUSG00000017007	Rbpjl	10.7991	-0.376215	0.599094	-0.627973	0.530022	0.999684
1561	ENSMUSG00000017009	Sdc4	1842.3	0.243641	0.168102	1.44936	0.147236	0.999684
1562	ENSMUSG00000017057	Il13ra1	648.068	-0.814474	0.500049	-1.62879	0.103358	0.999684
1563	ENSMUSG00000017119	Nbr1	3832.5	0.258371	0.289449	0.892632	0.372054	0.999684
1564	ENSMUSG00000017132	Cyth1	1898.68	-0.581367	0.572303	-1.01584	0.309707	0.999684
1565	ENSMUSG00000017144	Rnd3	2524.9	0.238196	0.353744	0.673356	0.500721	0.999684
1566	ENSMUSG00000017146	Brca1	273.034	-0.494104	0.600491	-0.822833	0.410603	0.999684
1567	ENSMUSG00000017167	Cntnap1	69.8389	0.795126	0.426432	1.8646	0.0622374	0.999684
1568	ENSMUSG00000017176	Nt5c3b	1199.09	0.406087	0.311522	1.30356	0.192384	0.999684
1569	ENSMUSG00000017188	Coa3	3105.99	0.326785	0.300013	1.08924	0.27605	0.999684
1570	ENSMUSG00000017195	Zpbp2	12.7825	-0.0151355	0.6856	-0.0220763	0.982387	0.999684
1571	ENSMUSG00000017204	Gsdma	3.73615	0.0418892	1.32728	0.0315602	0.974823	0.999684
1572	ENSMUSG00000017210	Med24	1398.03	0.167039	0.293171	0.569767	0.568836	0.999684
1573	ENSMUSG00000017221	Psmd3	2570.87	-0.442549	0.593377	-0.745814	0.45578	0.999684
1574	ENSMUSG00000017264	Exosc10	2382.83	0.369315	0.358074	1.03139	0.302356	0.999684
1575	ENSMUSG00000017286	Glod4	1198	0.23403	0.27965	0.836867	0.402667	0.999684
1576	ENSMUSG00000017288	Vps53	1061.04	0.212236	0.306183	0.693169	0.488203	0.999684
1577	ENSMUSG00000017291	Taok1	2542.51	0.209357	0.229323	0.912933	0.361278	0.999684
1578	ENSMUSG00000017299	Dnttip1	726.028	-0.347205	0.764953	-0.45389	0.649908	0.999684
1579	ENSMUSG00000017307	Acot8	444.691	0.215206	0.310512	0.693069	0.488266	0.999684
1580	ENSMUSG00000017309	Cd300lg	1321.36	-0.0262432	0.222841	-0.117766	0.906253	0.999684
1581	ENSMUSG00000017314	Mpp2	345.869	-0.116587	0.415938	-0.280298	0.779249	0.999684
1583	ENSMUSG00000017344	Vtn	85.1208	-0.0488859	0.486098	-0.100568	0.919894	0.999684
1584	ENSMUSG00000017376	Nlk	569.55	-0.283212	0.256744	-1.10309	0.269987	0.999684
1585	ENSMUSG00000017386	Traf4	318.12	-0.546486	0.673031	-0.811977	0.416805	0.999684
1586	ENSMUSG00000017390	Aldoc	169.275	0.519409	0.4946	1.05016	0.293645	0.999684
1587	ENSMUSG00000017400	Stac2	48.6565	-0.0397027	0.420742	-0.0943636	0.92482	0.999684
1588	ENSMUSG00000017404	Rpl19	4379.25	0.198292	0.217246	0.912756	0.361371	0.999684
1589	ENSMUSG00000017405	Nek8	741.98	0.167604	0.471165	0.355723	0.722048	0.999684
1590	ENSMUSG00000017412	Cacnb4	79.7071	0.0469814	0.33674	0.139518	0.889041	0.999684
1591	ENSMUSG00000017417	Plxdc1	109.195	-0.202115	0.381728	-0.529474	0.596476	0.999684
1592	ENSMUSG00000017418	Arl5b	370.773	0.0332115	0.236966	0.140153	0.888539	0.999684
1593	ENSMUSG00000017421	Zfp207	8281.69	0.255061	0.312514	0.81616	0.414409	0.999684
1594	ENSMUSG00000017428	Psmd11	4778.5	0.258196	0.243419	1.06071	0.288823	0.999684
1595	ENSMUSG00000017446	C1qtnf1	643.406	-0.0402124	0.32878	-0.122308	0.902655	0.999684
1596	ENSMUSG00000017453	Pipox	35.9211	-0.261613	0.56369	-0.464109	0.64257	0.999684
1597	ENSMUSG00000017466	Timp2	32150.8	-0.112104	0.73361	-0.152812	0.878547	0.999684
1598	ENSMUSG00000017478	Zc3h18	1247.11	-0.384855	0.346869	-1.10951	0.26721	0.999684
1599	ENSMUSG00000017485	Top2b	2248.19	-0.112296	0.312008	-0.359915	0.718911	0.999684
1600	ENSMUSG00000017491	Rarb	260.374	-0.351693	0.528206	-0.665825	0.505523	0.999684
1601	ENSMUSG00000017493	Igfbp4	11669.8	-0.706626	0.647604	-1.09114	0.275212	0.999684
1602	ENSMUSG00000017499	Cdc6	698.886	-0.566551	0.570243	-0.993527	0.320453	0.999684
1603	ENSMUSG00000017548	Suz12	1273.33	-0.230857	0.311006	-0.742292	0.457911	0.999684
1604	ENSMUSG00000017550	Atad5	707.464	-0.302766	0.420937	-0.719265	0.471978	0.999684
1605	ENSMUSG00000017561	Crlf3	1962	-0.784503	0.358454	-2.18857	0.0286279	0.999684
1606	ENSMUSG00000017607	Tns4	38.5187	-0.258233	0.593674	-0.434974	0.663581	0.999684
1607	ENSMUSG00000017615	Tnfaip1	2768.76	0.125045	0.185693	0.673399	0.500694	0.999684
1608	ENSMUSG00000017631	Abr	1651.88	-0.194317	0.284615	-0.682737	0.494773	0.999684
1609	ENSMUSG00000017639	Rab11fip4	313.61	-0.339089	0.388607	-0.872576	0.382894	0.999684
1610	ENSMUSG00000017652	Cd40	325.521	0.0486605	0.396829	0.122623	0.902405	0.999684
1611	ENSMUSG00000017664	Slc35c2	1863.14	0.0590603	0.262838	0.224703	0.822211	0.999684
1612	ENSMUSG00000017667	Zfp334	263.972	-0.145444	0.390657	-0.372306	0.709665	0.999684
1613	ENSMUSG00000017670	Elmo2	2070.08	-0.10456	0.335603	-0.311558	0.755377	0.999684
1614	ENSMUSG00000017677	Wsb1	2908.94	-0.101959	0.296612	-0.343746	0.731037	0.999684
1615	ENSMUSG00000017679	Ttpal	1560.06	-0.279246	0.277573	-1.00602	0.314404	0.999684
1616	ENSMUSG00000017686	Rhot1	1526.33	-0.344316	0.513584	-0.670418	0.502592	0.999684
1617	ENSMUSG00000017692	Rhbdl3	213.439	-0.602249	0.730359	-0.824593	0.409603	0.999684
1618	ENSMUSG00000017697	Ada	198.866	-0.236026	0.404355	-0.583711	0.559415	0.999684
1619	ENSMUSG00000017707	Serinc3	28444.7	-0.0484433	0.28829	-0.168037	0.866554	0.999684
1620	ENSMUSG00000017713	Tha1	320.38	-0.365501	0.484745	-0.754008	0.450845	0.999684
1621	ENSMUSG00000017715	Pgs1	999.488	-0.295946	0.555318	-0.53293	0.594082	0.999684
1622	ENSMUSG00000017716	Birc5	2042.62	-0.605965	0.431795	-1.40336	0.160509	0.999684
1623	ENSMUSG00000017718	Afmid	126.256	-0.0411595	0.425437	-0.0967463	0.922928	0.999684
1624	ENSMUSG00000017721	Pigt	449.189	-0.813994	0.553051	-1.47182	0.141068	0.999684
1626	ENSMUSG00000017724	Etv4	131.004	-0.0127498	0.452144	-0.0281986	0.977504	0.999684
1627	ENSMUSG00000017734	Dbndd2	129.104	0.181859	0.631064	0.288178	0.773211	0.999684
1628	ENSMUSG00000017737	Mmp9	12361.1	-0.93899	0.453616	-2.07001	0.0384511	0.999684
1629	ENSMUSG00000017740	Slc12a5	48.3579	-0.39012	0.742214	-0.525616	0.599155	0.999684
1630	ENSMUSG00000017747	Ghdc	450.105	0.349749	0.220964	1.58283	0.11346	0.999684
1631	ENSMUSG00000017754	Pltp	1778.17	-0.296104	0.522999	-0.566165	0.571281	0.999684
1632	ENSMUSG00000017756	Slc12a7	1115.55	0.0354616	0.231136	0.153423	0.878065	0.999684
1633	ENSMUSG00000017760	Ctsa	7132.48	0.119077	0.335736	0.354673	0.722834	0.999684
1634	ENSMUSG00000017764	Zswim1	452.502	-0.134548	0.46812	-0.287421	0.77379	0.999684
1635	ENSMUSG00000017765	Slc12a4	2991.88	-0.183795	0.36246	-0.507076	0.612101	0.999684
1637	ENSMUSG00000017774	Myo1c	4560.79	-0.0673242	0.26567	-0.253413	0.799949	0.999684
1638	ENSMUSG00000017776	Crk	2946.09	-0.257838	0.614652	-0.419485	0.674861	0.999684
1639	ENSMUSG00000017781	Pitpna	4399.81	-0.492392	0.678809	-0.725376	0.468221	0.999684
1640	ENSMUSG00000017801	Mlx	1087.58	0.0892228	0.282144	0.316232	0.751827	0.999684
1641	ENSMUSG00000017802	Fam134c	545.184	-0.772721	0.350827	-2.20257	0.0276251	0.999684
1642	ENSMUSG00000017830	Dhx58	329.835	0.321739	0.395263	0.813987	0.415652	0.999684
1643	ENSMUSG00000017831	Rab5a	1374.37	-0.513717	0.852904	-0.602315	0.546965	0.999684
1644	ENSMUSG00000017832	Hspb9	3.30111	-0.125122	0.98943	-0.126459	0.899369	0.999684
1645	ENSMUSG00000017837	Nkiras2	1480.61	0.191815	0.264131	0.726211	0.467709	0.999684
1646	ENSMUSG00000017843	Ppp2r5c	3724	-0.0928839	0.189343	-0.49056	0.623738	0.999684
1647	ENSMUSG00000017858	Ift52	1522.9	0.283854	0.279518	1.01551	0.30986	0.999684
1649	ENSMUSG00000017868	Sgk2	18.469	-0.270095	0.629183	-0.429279	0.66772	0.999684
1650	ENSMUSG00000017897	Eya2	350.527	-0.319742	0.612194	-0.522289	0.601469	0.999684
1651	ENSMUSG00000017929	B4galt5	406.819	0.0555004	0.267773	0.207267	0.835802	0.999684
1652	ENSMUSG00000017943	Gdap1l1	5.56506	0.552652	0.961087	0.575028	0.565272	0.999684
1653	ENSMUSG00000017950	Hnf4a	2.93016	-0.0995361	1.93414	-0.0514626	0.958957	0.999684
1654	ENSMUSG00000017969	Ptgis	8063.02	0.0372021	0.467545	0.079569	0.93658	0.999684
1655	ENSMUSG00000017978	Cadps2	103.704	0.1568	0.516752	0.303433	0.76156	0.999684
1656	ENSMUSG00000017999	Ddx27	1209.44	0.086467	0.304505	0.28396	0.776441	0.999684
1657	ENSMUSG00000018001	Cyth3	1961.13	-0.30873	0.368732	-0.837274	0.402439	0.999684
1658	ENSMUSG00000018008	Cyth4	2545.06	-0.100774	0.418022	-0.241074	0.809497	0.999684
1659	ENSMUSG00000018012	Rac3	87.0759	-0.683115	0.757967	-0.901247	0.367457	0.999684
1660	ENSMUSG00000018040	Rrp7a	1242.97	0.380079	0.328091	1.15846	0.246678	0.999684
1661	ENSMUSG00000018042	Cyb5r3	8983.59	0.376215	0.319778	1.17649	0.2394	0.999684
1662	ENSMUSG00000018068	Ints2	727.562	0.110562	0.3567	0.309958	0.756593	0.999684
1663	ENSMUSG00000018076	Med13l	2120.32	0.13904	0.247025	0.562859	0.573531	0.999684
1664	ENSMUSG00000018102	Hist1h2bc	1115.34	-0.507183	0.665623	-0.761967	0.44608	0.999684
1665	ENSMUSG00000018126	Baiap2l2	345.431	-0.156525	0.767181	-0.204026	0.838333	0.999684
1666	ENSMUSG00000018143	Mafk	1134.16	-0.558462	0.536633	-1.04068	0.298025	0.999684
1667	ENSMUSG00000018160	Med1	1629.64	0.0675936	0.216787	0.311797	0.755195	0.999684
1668	ENSMUSG00000018166	Erbb3	139.6	0.00310269	0.294801	0.0105247	0.991603	0.999684
1669	ENSMUSG00000018167	Stard3	1391.96	0.0338249	0.270311	0.125133	0.900418	0.999684
1670	ENSMUSG00000018168	Ikzf3	292.096	-0.0990238	0.306396	-0.323189	0.746552	0.999684
1671	ENSMUSG00000018169	Mfng	487.341	0.0341668	0.258609	0.132118	0.894891	0.999684
1672	ENSMUSG00000018171	Vmp1	3398.26	0.0031764	0.249907	0.0127103	0.989859	0.999684
1673	ENSMUSG00000018189	Uchl5	1559.63	-0.152719	0.358249	-0.426294	0.669893	0.999684
1674	ENSMUSG00000018196	Glrx2	1093.27	-0.340868	0.586034	-0.581652	0.560801	0.999684
1675	ENSMUSG00000018199	Trove2	1365.81	0.324913	0.305223	1.06451	0.287096	0.999684
1676	ENSMUSG00000018209	Stk4	2404.33	-0.212257	0.376228	-0.56417	0.572638	0.999684
1677	ENSMUSG00000018217	Pmp22	6271.44	0.227618	0.298243	0.763196	0.445346	0.999684
1678	ENSMUSG00000018238	Gdf9	72.0845	0.277172	0.581165	0.476925	0.633415	0.999684
1679	ENSMUSG00000018239	Zcchc10	616.297	0.336012	0.226555	1.48314	0.138038	0.999684
1680	ENSMUSG00000018263	Tbx5	2.93875	0.798885	1.22987	0.649568	0.515972	0.999684
1681	ENSMUSG00000018286	Psmb6	6266.29	0.292356	0.252147	1.15946	0.246267	0.999684
1682	ENSMUSG00000018287	Spag7	2549.12	0.229115	0.286737	0.799041	0.424267	0.999684
1683	ENSMUSG00000018293	Pfn1	15544.5	-1.23135	0.622542	-1.97793	0.0479363	0.999684
1684	ENSMUSG00000018322	Tomm34	1855.37	-0.0960705	0.279951	-0.343169	0.731471	0.999684
1685	ENSMUSG00000018326	Ywhab	4978.26	-0.292332	0.392143	-0.745474	0.455985	0.999684
1686	ENSMUSG00000018339	Gpx3	76506	0.405592	0.272687	1.48739	0.136911	0.999684
1687	ENSMUSG00000018340	Anxa6	5405.09	0.247748	0.274588	0.902254	0.366922	0.999684
1688	ENSMUSG00000018341	Il12rb2	25.0232	0.671791	0.560014	1.1996	0.230296	0.999684
1689	ENSMUSG00000018347	Zkscan6	513.015	0.248844	0.32807	0.758509	0.448146	0.999684
1690	ENSMUSG00000018362	Kpna2	1096.19	-0.323755	0.487527	-0.664076	0.506641	0.999684
1691	ENSMUSG00000018363	Smurf2	1161.88	-0.0551223	0.279021	-0.197556	0.843392	0.999684
1692	ENSMUSG00000018372	Cep95	633.642	0.279399	0.271986	1.02725	0.304301	0.999684
1693	ENSMUSG00000018377	Vezf1	2678.63	-0.234006	0.44586	-0.524842	0.599693	0.999684
1694	ENSMUSG00000018379	Srsf1	4222.39	-0.305551	0.430747	-0.709352	0.478106	0.999684
1695	ENSMUSG00000018381	Abi3	135.059	-0.539689	0.583097	-0.925555	0.354677	0.999684
1696	ENSMUSG00000018387	Shroom1	126.14	0.119524	0.683198	0.174947	0.861121	0.999684
1697	ENSMUSG00000018395	Kif3a	736.646	0.126496	0.260539	0.485519	0.627308	0.999684
1698	ENSMUSG00000018398	2019-09-08	1316.7	-0.0705133	0.399589	-0.176465	0.859929	0.999684
1699	ENSMUSG00000018401	Mtmr4	1162	0.1237	0.212366	0.582486	0.56024	0.999684
1700	ENSMUSG00000018405	Mrm1	604.349	-0.668791	0.428034	-1.56247	0.118177	0.999684
1701	ENSMUSG00000018411	Mapt	1779.48	0.742066	0.321869	2.30549	0.0211391	0.999684
1702	ENSMUSG00000018412	Kansl1	1968.17	-0.15466	0.376744	-0.410517	0.681427	0.999684
1703	ENSMUSG00000018415	Gid4	1806.81	-0.0289633	0.7538	-0.038423	0.96935	0.999684
1704	ENSMUSG00000018417	Myo1b	5811.59	-0.0900298	0.354804	-0.253745	0.799692	0.999684
1705	ENSMUSG00000018425	Dhx40	998.08	0.325721	0.286332	1.13757	0.255302	0.999684
1706	ENSMUSG00000018427	Ypel2	455.991	0.117966	0.22433	0.525857	0.598988	0.999684
1707	ENSMUSG00000018433	Nol11	1115.95	0.213948	0.378988	0.564525	0.572397	0.999684
1708	ENSMUSG00000018442	Derl2	1983.94	0.198933	0.272161	0.73094	0.464816	0.999684
1709	ENSMUSG00000018446	C1qbp	1189.62	-0.294269	0.841434	-0.349724	0.726546	0.999684
1710	ENSMUSG00000018449	Rpain	1332.97	0.139661	0.28861	0.48391	0.62845	0.999684
1712	ENSMUSG00000018459	Slc13a3	27.4644	-0.205616	0.639877	-0.321337	0.747955	0.999684
1713	ENSMUSG00000018470	Kcnab3	40.8819	-0.662525	0.40183	-1.64877	0.099195	0.999684
1714	ENSMUSG00000018474	Chd3	714.341	-0.220888	0.326212	-0.67713	0.498323	0.999684
1715	ENSMUSG00000018476	Kdm6b	521.25	0.267837	0.447787	0.598135	0.54975	0.999684
1717	ENSMUSG00000018481	Appbp2	1471.73	0.0100824	0.229058	0.044017	0.964891	0.999684
1718	ENSMUSG00000018486	Wnt9b	7.06639	0.808125	1.42183	0.568369	0.569784	0.999684
1719	ENSMUSG00000018500	Adora2b	67.5261	-0.763954	0.550911	-1.38671	0.16553	0.999684
1720	ENSMUSG00000018501	Ncor1	6516.15	-0.0910243	0.479896	-0.189675	0.849564	0.999684
1721	ENSMUSG00000018507	Trpv2	729.018	-0.212303	0.418117	-0.507759	0.611622	0.999684
1722	ENSMUSG00000018509	Cenpv	316.988	-0.0512195	0.88901	-0.057614	0.954056	0.999684
1723	ENSMUSG00000018537	Pcgf2	119.812	0.246901	0.326208	0.756884	0.449119	0.999684
1724	ENSMUSG00000018541	Cwc25	999.173	0.380396	0.228884	1.66196	0.0965211	0.999684
1725	ENSMUSG00000018543	1700001P01Rik	2.81117	0.65633	1.12514	0.583332	0.55967	0.999684
1726	ENSMUSG00000018547	Pip4k2b	283.159	0.499326	0.392335	1.2727	0.203124	0.999684
1727	ENSMUSG00000018548	Trim37	636.144	-0.422709	0.277291	-1.52442	0.127403	0.999684
1728	ENSMUSG00000018554	Ybx2	62.2714	0.587341	1.01834	0.576765	0.564098	0.999684
1729	ENSMUSG00000018559	Ctdnep1	1339.17	0.0598282	0.666142	0.089813	0.928436	0.999684
1730	ENSMUSG00000018565	Elp5	1554.37	0.212389	0.217967	0.974407	0.329855	0.999684
1731	ENSMUSG00000018567	Gabarap	10058.6	0.216283	0.203802	1.06124	0.28858	0.999684
1732	ENSMUSG00000018569	Cldn7	25.5816	0.3553	0.53168	0.66826	0.503968	0.999684
1733	ENSMUSG00000018570	2810408A11Rik	140.503	0.2171	0.378253	0.573954	0.565999	0.999684
1734	ENSMUSG00000018572	Phf23	1662.33	-0.0466038	0.240748	-0.193579	0.846506	0.999684
1735	ENSMUSG00000018581	Dnah11	4.03049	-0.422777	0.98105	-0.430943	0.666509	0.999684
1736	ENSMUSG00000018583	G3bp1	5208.04	0.0257068	0.283173	0.0907809	0.927667	0.999684
1737	ENSMUSG00000018585	Atox1	3265.88	0.149777	0.233344	0.641872	0.520956	0.999684
1738	ENSMUSG00000018593	Sparc	177293	-0.233435	0.439027	-0.53171	0.594927	0.999684
1739	ENSMUSG00000018595	Glra4	3.95295	1.48308	1.04445	1.41996	0.155618	0.999684
1740	ENSMUSG00000018604	Tbx3	240.682	0.195564	0.662496	0.295192	0.767847	0.999684
1741	ENSMUSG00000018648	Dusp14	980.929	0.518016	0.286568	1.80765	0.0706603	0.999684
1742	ENSMUSG00000018651	Tada2a	892.133	0.283763	0.200788	1.41325	0.157583	0.999684
1743	ENSMUSG00000018654	Ikzf1	1091.23	-0.681346	0.348132	-1.95715	0.0503298	0.999684
1745	ENSMUSG00000018659	Pnpo	1582.86	-0.0588865	0.348054	-0.169188	0.865649	0.999684
1746	ENSMUSG00000018661	Cog1	763.667	-0.36261	0.662148	-0.547627	0.583948	0.999684
1747	ENSMUSG00000018666	Cbx1	1127.17	-0.288747	0.391321	-0.737879	0.460588	0.999684
1748	ENSMUSG00000018669	Cdk5rap3	3397.62	0.381667	0.347149	1.09944	0.271578	0.999684
1749	ENSMUSG00000018672	Copz2	1635.6	-0.553435	0.498714	-1.10972	0.267118	0.999684
1750	ENSMUSG00000018677	Slc25a39	3693.91	-0.752303	0.655343	-1.14795	0.250988	0.999684
1751	ENSMUSG00000018678	Sp2	1108.11	-0.405013	0.424935	-0.953118	0.34053	0.999684
1752	ENSMUSG00000018697	Aatf	789.426	-0.378938	0.553813	-0.684234	0.493828	0.999684
1753	ENSMUSG00000018698	Lhx1	14.2289	-0.139558	0.860781	-0.162129	0.871204	0.999684
1754	ENSMUSG00000018707	Dync1h1	2922.62	0.321169	0.171586	1.87176	0.0612392	0.999684
1755	ENSMUSG00000018727	Cpsf4l	7.85978	0.379897	0.754182	0.503721	0.614458	0.999684
1756	ENSMUSG00000018733	Pex12	525.409	-0.0729483	0.382261	-0.190834	0.848656	0.999684
1757	ENSMUSG00000018736	Ndel1	3333.79	-0.478264	0.629783	-0.759411	0.447607	0.999684
1758	ENSMUSG00000018740	Slc25a35	191.256	0.221368	0.287109	0.771024	0.440693	0.999684
1759	ENSMUSG00000018750	Zbtb4	1512.47	0.44758	0.258641	1.73051	0.0835398	0.999684
1760	ENSMUSG00000018752	Tnfsfm13	19.0593	-0.335055	0.66594	-0.503131	0.614872	0.999684
1761	ENSMUSG00000018761	Mpdu1	1180.44	0.0817888	0.243998	0.335203	0.737472	0.999684
1762	ENSMUSG00000018765	Fxr2	2079.65	-0.0697696	0.617329	-0.113019	0.910016	0.999684
1763	ENSMUSG00000018770	Atp5g3	9038.32	-0.0212631	0.658758	-0.0322776	0.974251	0.999684
1764	ENSMUSG00000018774	Cd68	2168.68	-0.350382	0.337015	-1.03966	0.298497	0.999684
1766	ENSMUSG00000018800	Abca5	342.488	0.0221167	0.236285	0.0936019	0.925425	0.999684
1767	ENSMUSG00000018809	Smyd4	510.876	0.279509	0.262441	1.06504	0.286859	0.999684
1768	ENSMUSG00000018819	Lsp1	4764.64	-0.0612157	0.342735	-0.178609	0.858244	0.999684
1769	ENSMUSG00000018820	Zfyve27	1639.61	0.0352605	0.296207	0.11904	0.905243	0.999684
1770	ENSMUSG00000018821	Avpi1	742.901	0.179088	0.459068	0.390113	0.696453	0.999684
1771	ENSMUSG00000018822	Sfrp5	63.6238	0.36097	0.73813	0.489033	0.624818	0.999684
1772	ENSMUSG00000018830	Myh11	2815.42	-0.372754	0.466572	-0.79892	0.424337	0.999684
1773	ENSMUSG00000018841	Rad51d	414.892	0.55417	0.45914	1.20697	0.227442	0.999684
1774	ENSMUSG00000018844	Fndc8	8.53494	-0.707436	0.753378	-0.939019	0.347721	0.999684
1775	ENSMUSG00000018846	Pank3	1278.25	0.354303	0.313672	1.12953	0.258673	0.999684
1776	ENSMUSG00000018848	Rars	1208.05	0.179935	0.266561	0.675026	0.499659	0.999684
1778	ENSMUSG00000018858	Mrpl58	1083.81	-0.21547	0.568758	-0.378843	0.704804	0.999684
1779	ENSMUSG00000018861	Fdxr	440.411	-0.179219	0.300366	-0.596671	0.550727	0.999684
1781	ENSMUSG00000018882	Mrpl45	1300.7	0.337098	0.297796	1.13198	0.257643	0.999684
1782	ENSMUSG00000018899	Irf1	1814.09	-0.294755	0.338933	-0.869655	0.384489	0.999684
1783	ENSMUSG00000018900	Slc22a5	598.074	0.00529055	0.313913	0.0168536	0.986553	0.999684
1784	ENSMUSG00000018906	P4ha2	1962.54	0.309474	0.315541	0.980774	0.326704	0.999684
1785	ENSMUSG00000018907	Alox12e	12.0792	-0.379954	1.4585	-0.260509	0.794471	0.999684
1786	ENSMUSG00000018909	Arrb1	1443.86	-0.364144	0.334336	-1.08916	0.276085	0.999684
1787	ENSMUSG00000018919	Tm4sf5	2.83663	-1.49032	0.99853	-1.49251	0.135564	0.999684
1788	ENSMUSG00000018920	Cxcl16	347.542	-0.806783	0.395788	-2.03842	0.0415076	0.999684
1789	ENSMUSG00000018921	Pelp1	399.928	-0.414345	0.288677	-1.43533	0.151194	0.999684
1790	ENSMUSG00000018923	Med11	468.499	0.129149	0.219631	0.588028	0.556513	0.999684
1791	ENSMUSG00000018925	Heatr9	6.73556	0.531002	0.827037	0.642053	0.520839	0.999684
1792	ENSMUSG00000018927	Ccl6	3037.97	-0.0297955	0.379731	-0.0784647	0.937458	0.999684
1793	ENSMUSG00000018930	Ccl4	56.2139	-0.831577	0.570427	-1.45781	0.144892	0.999684
1794	ENSMUSG00000018931	Natd1	640.768	-0.734916	0.465386	-1.57915	0.114301	0.999684
1795	ENSMUSG00000018932	Map2k3	4448.26	-0.592372	0.626052	-0.946203	0.344045	0.999684
1796	ENSMUSG00000018965	Ywhah	3487.53	-0.792819	0.546287	-1.45129	0.1467	0.999684
1797	ENSMUSG00000018974	Sart3	896.665	-0.493627	0.513236	-0.961793	0.336154	0.999684
1798	ENSMUSG00000018983	E2f2	1917.52	-0.525859	0.329578	-1.59555	0.110589	0.999684
1799	ENSMUSG00000018986	Slfn3	63.2453	-0.0049823	0.487909	-0.0102115	0.991853	0.999684
1800	ENSMUSG00000018995	Nars2	409.025	-0.78456	0.428094	-1.83268	0.0668501	0.999684
1801	ENSMUSG00000018999	Slc35b4	921.832	-0.188746	0.39511	-0.477706	0.632859	0.999684
1802	ENSMUSG00000019027	Dnah1	73.5456	0.205188	0.343867	0.596707	0.550703	0.999684
1803	ENSMUSG00000019039	Dalrd3	1149.2	-0.26567	0.610724	-0.435009	0.663556	0.999684
1804	ENSMUSG00000019054	Fis1	5276.84	0.311223	0.297453	1.04629	0.295427	0.999684
1805	ENSMUSG00000019055	Plod1	2132.27	0.154928	0.282606	0.548212	0.583547	0.999684
1806	ENSMUSG00000019066	Rab3d	1615.6	-0.376577	0.39586	-0.951288	0.341458	0.999684
1807	ENSMUSG00000019080	Mfsd3	314.797	0.289584	0.258385	1.12075	0.262395	0.999684
1808	ENSMUSG00000019082	Slc25a22	911.179	-0.0515159	0.320265	-0.160854	0.872208	0.999684
1809	ENSMUSG00000019087	Atp6ap1	9071.26	0.257966	0.353472	0.729805	0.465509	0.999684
1810	ENSMUSG00000019102	Aldh3a1	272.75	-0.104047	0.305003	-0.341132	0.733004	0.999684
1811	ENSMUSG00000019122	Ccl9	1164.03	-0.382933	0.252439	-1.51693	0.129284	0.999684
1812	ENSMUSG00000019124	Scrn1	521.614	0.126051	0.475418	0.265137	0.790904	0.999684
1813	ENSMUSG00000019132	BC005537	2804	0.178935	0.284293	0.629401	0.529086	0.999684
1814	ENSMUSG00000019139	Isyna1	1166.34	-0.521878	0.469383	-1.11184	0.266208	0.999684
1815	ENSMUSG00000019143	Hars2	1210.06	0.0389443	0.296621	0.131293	0.895543	0.999684
1816	ENSMUSG00000019158	Tmem160	1233.67	-0.0375096	1.49068	-0.0251628	0.979925	0.999684
1817	ENSMUSG00000019173	Rab5c	524.07	-0.626972	0.354653	-1.76785	0.0770865	0.999684
1818	ENSMUSG00000019178	Styxl1	21.2623	-0.461093	0.466489	-0.988431	0.322942	0.999684
1819	ENSMUSG00000019188	H13	2169.6	-0.381821	0.655938	-0.582099	0.5605	0.999684
1820	ENSMUSG00000019189	Rnf145	1571.86	-0.258754	0.507669	-0.509689	0.610269	0.999684
1821	ENSMUSG00000019210	Atp6v1e1	4365.18	0.0614254	0.220002	0.279204	0.780088	0.999684
1822	ENSMUSG00000019214	Chtf18	278.635	-0.749608	0.571537	-1.31157	0.189666	0.999684
1823	ENSMUSG00000019230	Lhx9	61.1362	0.425053	0.381522	1.1141	0.265237	0.999684
1824	ENSMUSG00000019232	Etnppl	7.16511	-1.51999	0.862695	-1.76191	0.0780843	0.999684
1825	ENSMUSG00000019235	Rps6kl1	79.9745	-0.144409	0.408112	-0.353847	0.723453	0.999684
1826	ENSMUSG00000019254	Ppp1r12c	2453.44	-0.432067	0.625054	-0.691247	0.48941	0.999684
1827	ENSMUSG00000019256	Ahr	237.688	-0.113201	0.695095	-0.162856	0.870631	0.999684
1828	ENSMUSG00000019261	Map1s	1157.74	-0.877498	0.685079	-1.28087	0.200239	0.999684
1829	ENSMUSG00000019278	Dpep1	1070.35	-0.21338	0.332511	-0.641724	0.521053	0.999684
1830	ENSMUSG00000019295	Tmem129	971.399	-0.206002	0.414499	-0.496989	0.619197	0.999684
1831	ENSMUSG00000019297	Nop9	624.228	-0.593196	0.617301	-0.96095	0.336578	0.999684
1832	ENSMUSG00000019301	Hsd17b1	139.35	0.604848	0.542289	1.11536	0.264696	0.999684
1833	ENSMUSG00000019302	Atp6v0a1	2247.61	-0.235968	0.263037	-0.897093	0.36967	0.999684
1834	ENSMUSG00000019303	Psmc3ip	338.49	0.268658	0.396606	0.677393	0.498157	0.999684
1835	ENSMUSG00000019312	Grb7	16.9776	-0.303436	0.542716	-0.559106	0.576089	0.999684
1836	ENSMUSG00000019320	Noxo1	25.7401	-0.0559544	0.754301	-0.0741804	0.940867	0.999684
1837	ENSMUSG00000019326	Aoc3	359.335	0.0707242	0.36257	0.195064	0.845343	0.999684
1838	ENSMUSG00000019338	Zfp687	1259.84	-0.173872	0.408053	-0.426101	0.670034	0.999684
1839	ENSMUSG00000019359	Gdpd2	1722.89	-0.210218	0.438783	-0.479093	0.631872	0.999684
1840	ENSMUSG00000019362	D8Ertd738e	3964.04	0.343772	0.338865	1.01448	0.310353	0.999684
1841	ENSMUSG00000019370	Calm3	3120.25	-0.395391	0.585178	-0.675676	0.499247	0.999684
1842	ENSMUSG00000019373	Cops3	1919.95	0.143591	0.25842	0.55565	0.57845	0.999684
1843	ENSMUSG00000019428	Fkbp8	6813.42	-0.227149	0.416837	-0.544935	0.585798	0.999684
1844	ENSMUSG00000019432	Ddx39b	3888.38	0.102539	0.275904	0.37165	0.710154	0.999684
1845	ENSMUSG00000019433	Gipc1	2045.19	-0.647395	0.515842	-1.25503	0.209469	0.999684
1846	ENSMUSG00000019437	Tlcd1	425.534	-0.238234	0.309461	-0.769837	0.441397	0.999684
1847	ENSMUSG00000019461	Plscr3	2423.06	-0.0192015	0.327894	-0.05856	0.953303	0.999684
1848	ENSMUSG00000019464	Ptger1	26.5206	0.107317	0.418387	0.256502	0.797563	0.999684
[truncated: 23,735 more rows]
